# Supplementary material for: (Acetyl­acetonato-κ2 O,O′)dichlorido­bis(methano­lato-κO)niobium(V)
Source: Acta Crystallogr Sect E Struct Rep Online. 2012 Oct 20;68(Pt 11):m1392. doi: 10.1107/S1600536812042638 (PMC3515137; doi:10.1107/S1600536812042638)
Supplement: Supplementary file 1 [file e-68-m1392-sup1.cif]

##############################################################################
#                                                                            #
# This CIF contains the data in a paper accepted for publication in          #
# Acta Crystallographica Section E. It conforms to the requirements of       #
# Notes for Authors for Acta Crystallographica Section E, and has been       #
# peer reviewed under the auspices of the IUCr Commission on Journals.       #
#                                                                            #
# Full details of the Crystallographic Information File format               #
# are given in the paper "The Crystallographic Information File (CIF):       #
# a New Standard Archive File for Crystallography" by S. R. Hall, F. H.      #
# Allen and I. D. Brown [Acta Cryst. (1991), A47, 655-685].                  #
#                                                                            #
# The current version of the core CIF dictionary is obtainable from          #
# ftp://ftp.iucr.org/pub/cif_core.dic.                                       #
#                                                                            #
# Software is freely available for graphical display of the structure(s)     #
# in this CIF. For information consult the CIF software page                 #
# http://www.iucr.org/resources/cif/software.                                #
#                                                                            #
# This file may be used for bona fide research purposes within the           #
# scientific community so long as proper attribution is given to the journal # 
# article from which it was obtained.                                        #
#                                                                            #
##############################################################################
data_global
_audit_creation_method     'WinGX routine CIF_UPDATE'
_audit_conform_dict_name     cif_core.dic
_audit_conform_dict_version     2.4
_journal_data_validation_number     ?
_journal_date_recd_electronic     2012-10-10
_journal_date_accepted     2012-10-11
_journal_name_full     'Acta Crystallographica, Section E'
_journal_year     2012
_journal_volume     68
_journal_issue     11
_journal_page_first     m1392
_journal_page_last     m1392
_journal_paper_category     QM
_journal_paper_doi     10.1107/S1600536812042638
_journal_coeditor_code     BT6846
_publ_contact_author_name     'Herbst, Leandra'
_publ_contact_author_address
;
Department of Chemistry
University of the Free State
Bloemfontein
9300
South Africa
;
_publ_contact_author_email     HerbstL@ufs.ac.za
_publ_contact_author_fax     '+27(0)51 4446384'
_publ_contact_author_phone     '+27(0)51 4017035'
_publ_section_title
;\
(Acetylacetonato-\k^2^<i>O</i>,<i>O</i>')dichloridobis(methanolato-\
\k<i>O</i>)niobium(V)
;
loop_
    _publ_author_name
    _publ_author_address
    'Herbst, Leandra'
;
Department of Chemistry
University of the Free State
PO Box 339
Bloemfontein
9300
South Africa
;
    'Visser, Hendrik G.'
;
Department of Chemistry
University of the Free State
PO Box 339
Bloemfontein
9300
South Africa
;
    'Roodt, Andreas'
;
Department of Chemistry
University of the Free State
PO Box 339
Bloemfontein
9300
South Africa
;
    'Pretorius, Carla'
;
Department of Chemistry
University of the Free State
PO Box 339
Bloemfontein
9300
South Africa
;
data_I
_audit_creation_method     'WinGX routine CIF_UPDATE'
_chemical_name_systematic
;
(Acetylacetonato-\k^2^<i>O</i>,<i>O</i>')dichloridobis(methanolato-
\k<i>O</i>)niobium(V)
;
_chemical_formula_moiety     'C7 H13 Cl2 Nb O4'
_chemical_formula_sum     'C7 H13 Cl2 Nb O4'
_chemical_formula_iupac     '[Nb (C H3 O)2 (C5 H7 O2) Cl2]'
_chemical_formula_weight     324.98
_symmetry_cell_setting     monoclinic
_symmetry_space_group_name_H-M     'P 21/c'
_symmetry_space_group_name_Hall     '-P 2ybc'
loop_
    _symmetry_equiv_pos_as_xyz
    'x, y, z'
    '-x, y+1/2, -z+1/2'
    '-x, -y, -z'
    'x, -y-1/2, z-1/2'
_cell_length_a     7.7985(2)
_cell_length_b     11.6028(3)
_cell_length_c     14.6819(2)
_cell_angle_alpha     90
_cell_angle_beta     111.2790(10)
_cell_angle_gamma     90
_cell_volume     1237.91(5)
_cell_formula_units_Z     4
_cell_measurement_reflns_used     9867
_cell_measurement_theta_min     2.3
_cell_measurement_theta_max     32.88
_cell_measurement_temperature     100(2)
_exptl_crystal_description     cubiod
_exptl_crystal_colour     yellow
_exptl_crystal_size_max     0.384
_exptl_crystal_size_mid     0.126
_exptl_crystal_size_min     0.08
_exptl_crystal_density_diffrn     1.744
_exptl_crystal_density_method     'not measured'
_exptl_crystal_F_000     648
_exptl_absorpt_coefficient_mu     1.391
_exptl_absorpt_correction_type     multi-scan
_exptl_absorpt_process_details
;
(SADABS; Bruker, 2004)
;
_exptl_absorpt_correction_T_min     0.810
_exptl_absorpt_correction_T_max     0.895
_exptl_special_details
;
The intensity data was collected on a Bruker X8 ApexII 4 K Kappa CCD
diffractometer using an exposure time of 60 s/frame. A total of 1033 frames
were collected with a frame width of 0.5\% covering up to \q = 28.32\% with
99.8% completeness accomplished.
;
_diffrn_ambient_temperature     100(2)
_diffrn_radiation_type     MoK\a
_diffrn_radiation_wavelength     0.71069
_diffrn_radiation_monochromator     graphite
_diffrn_measurement_device_type     'Bruker APEXII CCD'
_diffrn_measurement_method     '\f and \w scans'
_diffrn_reflns_number     25521
_diffrn_reflns_av_R_equivalents     0.0236
_diffrn_reflns_theta_min     2.3
_diffrn_reflns_theta_max     28
_diffrn_reflns_theta_full     28
_diffrn_measured_fraction_theta_max     0.998
_diffrn_measured_fraction_theta_full     0.998
_diffrn_reflns_limit_h_min     -10
_diffrn_reflns_limit_h_max     9
_diffrn_reflns_limit_k_min     -14
_diffrn_reflns_limit_k_max     15
_diffrn_reflns_limit_l_min     -19
_diffrn_reflns_limit_l_max     19
_diffrn_standards_number     0
_refine_special_details
;
Refinement of <i>F</i>^2^ against ALL reflections. The weighted <i>R</i>-factor
<i>wR</i> and goodness of fit <i>S</i> are based on <i>F</i>^2^, conventional
<i>R</i>-factors <i>R</i> are based on <i>F</i>, with <i>F</i> set to zero for
negative <i>F</i>^2^. The threshold expression of <i>F</i>^2^ >
2\s(<i>F</i>^2^) is used only for calculating <i>R</i>-factors(gt) <i>etc</i>.
and is not relevant to the choice of reflections for refinement.
<i>R</i>-factors based on <i>F</i>^2^ are statistically about twice as large
as those based on <i>F</i>, and <i>R</i>- factors based on ALL data will be
even larger.
;
_reflns_number_total     2995
_reflns_number_gt     2873
_reflns_threshold_expression     >2\s(I)
_refine_ls_structure_factor_coef     Fsqd
_refine_ls_matrix_type     full
_refine_ls_R_factor_all     0.027
_refine_ls_R_factor_gt     0.026
_refine_ls_wR_factor_ref     0.0602
_refine_ls_goodness_of_fit_ref     1.044
_refine_ls_restrained_S_all     1.044
_refine_ls_number_reflns     2995
_refine_ls_number_parameters     131
_refine_ls_number_restraints     0
_refine_ls_hydrogen_treatment     constr
_refine_ls_weighting_scheme     calc
_refine_ls_weighting_details
         'calc w=1/[\s^2^(Fo^2^)+(0.0177P)^2^+2.6018P] where P=(Fo^2^+2Fc^2^)/3'
_atom_sites_solution_hydrogens     geom
_atom_sites_solution_primary     direct
_atom_sites_solution_secondary     difmap
_refine_ls_shift/su_max     0.001
_refine_ls_shift/su_mean     0
_refine_diff_density_max     1.898
_refine_diff_density_min     -1.143
_refine_ls_extinction_method     none
loop_
    _atom_type_symbol
    _atom_type_description
    _atom_type_scat_dispersion_real
    _atom_type_scat_dispersion_imag
    _atom_type_scat_source
    C C 0.0033 0.0016 'International Tables Vol C Tables 4.2.6.8 and 6.1.1.4'
    H H 0 0 'International Tables Vol C Tables 4.2.6.8 and 6.1.1.4'
    O O 0.0106 0.006 'International Tables Vol C Tables 4.2.6.8 and 6.1.1.4'
    Cl Cl 0.1484 0.1585 'International Tables Vol C Tables 4.2.6.8 and 6.1.1.4'
    Nb Nb -2.0727 0.6215 'International Tables Vol C Tables 4.2.6.8 and 6.1.1.4'
_computing_data_collection     'APEX2 (Bruker, 2005)'
_computing_cell_refinement     'SAINT-Plus (Bruker, 2004)'
_computing_data_reduction     'SAINT-Plus (Bruker, 2004)'
_computing_structure_solution     'SIR-92 (Sheldrick, 2008)'
_computing_structure_refinement     'SHELXL97 (Sheldrick, 2008)'
_computing_molecular_graphics     'DIAMOND (Brandenburg & Putz, 2004)'
_computing_publication_material     'WinGX (Farrugia, 1999)'
loop_
    _atom_site_type_symbol
    _atom_site_label
    _atom_site_fract_x
    _atom_site_fract_y
    _atom_site_fract_z
    _atom_site_U_iso_or_equiv
    _atom_site_adp_type
    _atom_site_calc_flag
    _atom_site_refinement_flags
    _atom_site_occupancy
    _atom_site_disorder_assembly
    _atom_site_disorder_group
    C C1 0.5973(4) 0.0556(2) 0.41589(19) 0.0291(5) Uani d . 1 . .
    H H1A 0.5041 0.0091 0.3698 0.044 Uiso calc R 1 . .
    H H1B 0.5461 0.0949 0.4577 0.044 Uiso calc R 1 . .
    H H1C 0.697 0.0073 0.4547 0.044 Uiso calc R 1 . .
    C C2 0.6671(3) 0.14217(19) 0.36226(16) 0.0209(4) Uani d . 1 . .
    C C3 0.6842(3) 0.25776(19) 0.38971(15) 0.0217(4) Uani d . 1 . .
    H H3 0.6428 0.2801 0.439 0.026 Uiso calc R 1 . .
    C C4 0.7590(3) 0.34165(18) 0.34795(15) 0.0189(4) Uani d . 1 . .
    C C5 0.7749(3) 0.4644(2) 0.38144(17) 0.0256(5) Uani d . 1 . .
    H H5A 0.8962 0.4925 0.3915 0.038 Uiso calc R 1 . .
    H H5B 0.7531 0.4689 0.4416 0.038 Uiso calc R 1 . .
    H H5C 0.6856 0.5104 0.3326 0.038 Uiso calc R 1 . .
    C C6 1.0638(4) 0.3334(2) 0.1093(2) 0.0351(6) Uani d . 1 . .
    H H6A 1.0417 0.4104 0.1263 0.053 Uiso calc R 1 . .
    H H6B 1.0441 0.3302 0.0409 0.053 Uiso calc R 1 . .
    H H6C 1.1884 0.3119 0.1467 0.053 Uiso calc R 1 . .
    C C7 0.7155(4) -0.0737(2) 0.12959(19) 0.0315(5) Uani d . 1 . .
    H H7A 0.6627 -0.0836 0.1788 0.047 Uiso calc R 1 . .
    H H7B 0.8087 -0.131 0.1379 0.047 Uiso calc R 1 . .
    H H7C 0.6213 -0.0817 0.0661 0.047 Uiso calc R 1 . .
    O O1 0.7114(2) 0.10264(14) 0.29243(12) 0.0260(3) Uani d . 1 . .
    O O2 0.8199(2) 0.32042(13) 0.27942(12) 0.0236(3) Uani d . 1 . .
    O O3 0.9420(2) 0.25678(14) 0.12973(12) 0.0249(3) Uani d . 1 . .
    O O4 0.7944(2) 0.03654(13) 0.13835(12) 0.0235(3) Uani d . 1 . .
    Cl Cl1 1.11377(9) 0.13058(6) 0.32569(5) 0.03473(14) Uani d . 1 . .
    Cl Cl2 0.51757(8) 0.23365(5) 0.10144(4) 0.02774(12) Uani d . 1 . .
    Nb Nb1 0.82643(3) 0.178209(17) 0.198700(15) 0.02255(7) Uani d . 1 . .
loop_
    _atom_site_aniso_label
    _atom_site_aniso_U_11
    _atom_site_aniso_U_22
    _atom_site_aniso_U_33
    _atom_site_aniso_U_12
    _atom_site_aniso_U_13
    _atom_site_aniso_U_23
    C1 0.0387(13) 0.0244(11) 0.0336(12) 0.0020(10) 0.0241(11) 0.0074(9)
    C2 0.0234(10) 0.0220(10) 0.0208(10) 0.0033(8) 0.0122(8) 0.0047(8)
    C3 0.0271(11) 0.0233(10) 0.0194(10) 0.0032(8) 0.0142(9) 0.0006(8)
    C4 0.0204(10) 0.0202(10) 0.0166(9) 0.0022(8) 0.0074(8) -0.0015(7)
    C5 0.0325(12) 0.0212(10) 0.0277(11) -0.0021(9) 0.0162(10) -0.0065(9)
    C6 0.0348(13) 0.0404(14) 0.0344(13) -0.0160(11) 0.0177(11) -0.0021(11)
    C7 0.0391(14) 0.0204(11) 0.0358(13) -0.0076(10) 0.0145(11) -0.0050(10)
    O1 0.0399(9) 0.0187(7) 0.0296(8) -0.0034(7) 0.0247(8) -0.0019(6)
    O2 0.0349(9) 0.0186(7) 0.0246(8) -0.0050(6) 0.0194(7) -0.0042(6)
    O3 0.0307(8) 0.0245(8) 0.0274(8) -0.0071(7) 0.0199(7) -0.0046(6)
    O4 0.0291(8) 0.0184(7) 0.0279(8) -0.0037(6) 0.0161(7) -0.0059(6)
    Cl1 0.0379(3) 0.0295(3) 0.0374(3) -0.0022(2) 0.0144(3) -0.0032(2)
    Cl2 0.0297(3) 0.0293(3) 0.0283(3) -0.0040(2) 0.0154(2) -0.0029(2)
    Nb1 0.03316(12) 0.01790(10) 0.02524(11) -0.00586(8) 0.02096(9) -0.00534(7)
_geom_special_details
;
All s.u.'s (except the s.u. in the dihedral angle between two l.s. planes) are
estimated using the full covariance matrix. The cell s.u.'s are taken into
account individually in the estimation of s.u.'s in distances, angles and
torsion angles; correlations between s.u.'s in cell parameters are only used
when they are defined by crystal symmetry. An approximate (isotropic)
treatment of cell s.u.'s is used for estimating s.u.'s involving l.s. planes.
;
loop_
    _geom_bond_atom_site_label_1
    _geom_bond_atom_site_label_2
    _geom_bond_site_symmetry_2
    _geom_bond_distance
    _geom_bond_publ_flag
    C1 C2 . 1.495(3) ?
    C1 H1A . 0.96 ?
    C1 H1B . 0.96 ?
    C1 H1C . 0.96 ?
    C2 O1 . 1.280(3) ?
    C2 C3 . 1.393(3) ?
    C3 C4 . 1.387(3) ?
    C3 H3 . 0.93 ?
    C4 O2 . 1.283(3) ?
    C4 C5 . 1.497(3) ?
    C5 H5A . 0.96 ?
    C5 H5B . 0.96 ?
    C5 H5C . 0.96 ?
    C6 O3 . 1.411(3) ?
    C6 H6A . 0.96 ?
    C6 H6B . 0.96 ?
    C6 H6C . 0.96 ?
    C7 O4 . 1.405(3) ?
    C7 H7A . 0.96 ?
    C7 H7B . 0.96 ?
    C7 H7C . 0.96 ?
    O1 Nb1 . 2.0892(16) ?
    O2 Nb1 . 2.0429(16) ?
    O3 Nb1 . 1.8254(16) ?
    O4 Nb1 . 1.8410(17) ?
    Cl1 Nb1 . 2.4023(12) ?
    Cl2 Nb1 . 2.3997(14) ?
loop_
    _geom_angle_atom_site_label_1
    _geom_angle_atom_site_label_2
    _geom_angle_atom_site_label_3
    _geom_angle_site_symmetry_1
    _geom_angle_site_symmetry_3
    _geom_angle
    _geom_angle_publ_flag
    C2 C1 H1A . . 109.5 ?
    C2 C1 H1B . . 109.5 ?
    H1A C1 H1B . . 109.5 ?
    C2 C1 H1C . . 109.5 ?
    H1A C1 H1C . . 109.5 ?
    H1B C1 H1C . . 109.5 ?
    O1 C2 C3 . . 123.49(19) ?
    O1 C2 C1 . . 115.9(2) ?
    C3 C2 C1 . . 120.6(2) ?
    C4 C3 C2 . . 124.00(19) ?
    C4 C3 H3 . . 118 ?
    C2 C3 H3 . . 118 ?
    O2 C4 C3 . . 123.2(2) ?
    O2 C4 C5 . . 115.49(19) ?
    C3 C4 C5 . . 121.35(19) ?
    C4 C5 H5A . . 109.5 ?
    C4 C5 H5B . . 109.5 ?
    H5A C5 H5B . . 109.5 ?
    C4 C5 H5C . . 109.5 ?
    H5A C5 H5C . . 109.5 ?
    H5B C5 H5C . . 109.5 ?
    O3 C6 H6A . . 109.5 ?
    O3 C6 H6B . . 109.5 ?
    H6A C6 H6B . . 109.5 ?
    O3 C6 H6C . . 109.5 ?
    H6A C6 H6C . . 109.5 ?
    H6B C6 H6C . . 109.5 ?
    O4 C7 H7A . . 109.5 ?
    O4 C7 H7B . . 109.5 ?
    H7A C7 H7B . . 109.5 ?
    O4 C7 H7C . . 109.5 ?
    H7A C7 H7C . . 109.5 ?
    H7B C7 H7C . . 109.5 ?
    C2 O1 Nb1 . . 133.05(15) ?
    C4 O2 Nb1 . . 134.78(14) ?
    C6 O3 Nb1 . . 159.91(16) ?
    C7 O4 Nb1 . . 146.66(15) ?
    O3 Nb1 O4 . . 100.77(7) ?
    O3 Nb1 O2 . . 92.28(7) ?
    O4 Nb1 O2 . . 166.62(7) ?
    O3 Nb1 O1 . . 172.65(7) ?
    O4 Nb1 O1 . . 85.79(7) ?
    O2 Nb1 O1 . . 81.36(7) ?
    O3 Nb1 Cl2 . . 97.31(7) ?
    O4 Nb1 Cl2 . . 91.23(6) ?
    O2 Nb1 Cl2 . . 84.13(5) ?
    O1 Nb1 Cl2 . . 85.76(6) ?
    O3 Nb1 Cl1 . . 92.06(7) ?
    O4 Nb1 Cl1 . . 95.37(6) ?
    O2 Nb1 Cl1 . . 87.03(5) ?
    O1 Nb1 Cl1 . . 83.97(7) ?
    Cl2 Nb1 Cl1 . . 167.34(2) ?
