# Supplementary material for: (Acetyl­acetonato-κ2 O,O′)dichlorido­bis(methano­lato-κO)niobium(V)
Source: Acta Crystallogr Sect E Struct Rep Online. 2012 Oct 20;68(Pt 11):m1392. doi: 10.1107/S1600536812042638 (PMC3515137; doi:10.1107/S1600536812042638)
Supplement: Supplementary file 2 [file e-68-m1392-Isup2.hkl]

#
# h,k,l, Fc-squared, Fo-squared, sigma(Fo-squared) and status flag
#
data_I
_shelx_title ' 11Clh2_0m in P2(1)/n'
_shelx_refln_list_code          4
_shelx_F_calc_maximum      222.62
_exptl_crystal_F_000       648.00
_reflns_d_resolution_high  0.7569
 
loop_
 _symmetry_equiv_pos_as_xyz
 'x, y, z'
 '-x, y+1/2, -z+1/2'
 '-x, -y, -z'
 'x, -y-1/2, z-1/2'
 
_cell_length_a     7.7990
_cell_length_b    11.6030
_cell_length_c    14.6820
_cell_angle_alpha  90.000
_cell_angle_beta  111.279
_cell_angle_gamma  90.000
 
_shelx_F_squared_multiplier     1.000
 
loop_
 _refln_index_h
 _refln_index_k
 _refln_index_l
 _refln_F_squared_calc
 _refln_F_squared_meas
 _refln_F_squared_sigma
 _refln_observed_status
   1   0   0     5321.93     5291.70     40.26 o
   2   0   0    11666.55    12321.08    115.69 o
   3   0   0    21349.61    19885.77    204.33 o
   4   0   0       48.04       37.63      3.94 o
   5   0   0        6.73       18.86      2.18 o
   6   0   0     3419.75     3437.19     49.43 o
   7   0   0      106.24       72.41      7.75 o
   8   0   0      455.24      362.65     37.14 o
   9   0   0      474.16      544.46     25.45 o
   1   1   0    35676.23    34700.64    268.35 o
   2   1   0     1118.44     1087.50      7.06 o
   3   1   0     1727.27     1969.26     14.73 o
   4   1   0     7845.23     7710.44     52.12 o
   5   1   0      599.20      557.29      8.21 o
   6   1   0      329.08      326.16      5.93 o
   7   1   0     4859.02     4782.37     55.93 o
   8   1   0      109.31      156.16      9.07 o
   9   1   0        8.72        5.88      4.91 o
   0   2   0    22114.23    21169.04    205.35 o
   1   2   0      884.08      839.83      5.41 o
   2   2   0     1727.24     1658.77      9.83 o
   3   2   0     7076.89     6706.79     38.92 o
   4   2   0        4.57        6.62      0.96 o
   5   2   0       68.06       78.78      3.35 o
   6   2   0     2958.82     3006.78     26.74 o
   7   2   0      119.27      100.86      8.30 o
   8   2   0      217.32      174.23      8.54 o
   9   2   0      483.65      547.68     18.10 o
   1   3   0     1304.06     1264.28      7.48 o
   2   3   0     2710.86     2788.59     18.40 o
   3   3   0     2381.85     2410.47     15.93 o
   4   3   0       11.13       16.93      1.24 o
   5   3   0        6.51        5.70      1.43 o
   6   3   0      391.57      456.52     11.04 o
   7   3   0      434.80      440.07     11.12 o
   8   3   0       34.47       32.00      4.11 o
   9   3   0       31.13       49.36      6.77 o
   0   4   0      555.46      487.51      4.75 o
   1   4   0     5301.30     5320.62     28.22 o
   2   4   0     3577.66     3506.93     20.57 o
   3   4   0        0.12        8.86      1.85 o
   4   4   0     3319.29     3079.32     24.56 o
   5   4   0        1.36        1.96      1.17 o
   6   4   0       61.71       54.81      4.16 o
   7   4   0      717.09      719.58     13.41 o
   8   4   0        5.96       15.80      3.44 o
   9   4   0       41.98       35.06      5.69 o
   1   5   0      346.10      321.80      4.23 o
   2   5   0      154.86      108.95      2.29 o
   3   5   0     3271.25     3336.07     24.50 o
   4   5   0     1706.72     1796.72     15.10 o
   5   5   0     2355.63     2288.04     24.23 o
   6   5   0      121.29      126.74      5.83 o
   7   5   0      486.78      484.93     10.96 o
   8   5   0      708.15      761.54     16.45 o
   9   5   0       22.65       23.09      4.99 o
   0   6   0     4068.46     3807.03     30.97 o
   1   6   0     7941.78     7940.76     48.93 o
   2   6   0     6245.41     6369.37     38.79 o
   3   6   0     6988.76     7023.51     46.41 o
   4   6   0     2150.63     2020.54     25.13 o
   5   6   0     3636.70     3687.62     35.70 o
   6   6   0      901.23      939.44     15.31 o
   7   6   0       62.21       75.99      5.25 o
   8   6   0      426.47      397.42     11.60 o
   1   7   0    10505.56    10792.32     63.88 o
   2   7   0     9879.57     9905.70     61.41 o
   3   7   0      680.00      810.35      8.25 o
   4   7   0     9111.35     9185.13     65.72 o
   5   7   0     2916.82     2877.40     28.31 o
   6   7   0      593.73      526.49     14.20 o
   7   7   0      232.52      211.79      8.06 o
   8   7   0      251.81      300.52     10.18 o
   0   8   0      969.53     1011.44     11.33 o
   1   8   0      868.49      834.79      8.06 o
   2   8   0     4629.30     4761.62     32.13 o
   3   8   0     2780.72     2887.60     22.24 o
   4   8   0      138.32      120.73      4.02 o
   5   8   0     4929.50     4831.91     43.08 o
   6   8   0      655.43      637.99     12.02 o
   7   8   0       91.53      107.28      6.75 o
   8   8   0      710.43      684.81     17.56 o
   1   9   0      648.28      708.14      8.05 o
   2   9   0     3039.25     2936.72     24.74 o
   3   9   0       88.50       77.60      3.26 o
   4   9   0     1125.80     1121.27     14.20 o
   5   9   0     1123.97     1047.71     16.57 o
   6   9   0        2.46        8.85      2.80 o
   7   9   0       17.96        7.72      3.40 o
   0  10   0      890.49      828.60     14.60 o
   1  10   0       33.82       42.58      2.64 o
   2  10   0      369.08      428.15      7.64 o
   3  10   0       17.04       16.04      2.13 o
   4  10   0       12.90        7.31      2.13 o
   5  10   0      191.12      175.97      7.20 o
   6  10   0       24.59       13.61      3.21 o
   7  10   0      106.88      105.21      7.72 o
   1  11   0      197.77      190.75      8.12 o
   2  11   0      240.45      237.83      6.06 o
   3  11   0      285.37      270.40      6.55 o
   4  11   0       59.45       75.22      6.40 o
   5  11   0      148.88      170.24      7.27 o
   6  11   0       29.47       27.12      4.06 o
   0  12   0     1163.07     1162.91     26.34 o
   1  12   0       48.27       42.35      3.72 o
   2  12   0      110.38      114.71      5.39 o
   3  12   0      339.09      365.08      9.21 o
   4  12   0       24.10       22.41      3.55 o
   5  12   0       45.96       55.69      5.40 o
   1  13   0     3055.39     3051.98     35.59 o
   2  13   0     2538.87     2519.12     31.10 o
   3  13   0        9.63        9.40      2.82 o
   4  13   0      626.82      637.87     15.15 o
   5  13   0      491.68      521.20     13.86 o
   0  14   0     2702.97     2750.29     45.36 o
   1  14   0      441.67      438.84     10.95 o
   2  14   0      780.25      812.44     17.90 o
   3  14   0     1703.16     1708.49     28.50 o
   1  15   0     1135.70     1116.35     20.99 o
  -9   1   1       35.61       24.06      6.19 o
  -8   1   1      447.32      473.41     13.50 o
  -7   1   1     1446.67     1416.43     19.84 o
  -6   1   1        0.53        1.50      1.18 o
  -5   1   1     1188.18     1230.44     12.03 o
  -4   1   1     2691.82     2839.61     19.62 o
  -3   1   1       27.33       38.71      1.28 o
  -2   1   1     1806.72     1732.81     10.16 o
  -1   1   1     3765.74     3919.91     25.48 o
   0   1   1      506.69      509.11      4.10 o
   1   1   1     5374.67     5368.11     27.88 o
   2   1   1     4850.14     5334.52     35.31 o
   3   1   1     3124.61     3359.98     20.41 o
   4   1   1        1.21        6.46      1.06 o
   5   1   1       31.87       22.65      2.03 o
   6   1   1      364.39      345.76      7.76 o
   7   1   1      580.89      586.73     12.20 o
   8   1   1      110.16      111.51      7.87 o
   9   1   1      104.51      120.16     10.20 o
  -9   2   1       50.25       54.86      9.75 o
  -8   2   1      191.16      147.10      7.63 o
  -7   2   1      445.25      474.23     13.80 o
  -6   2   1     1951.52     2002.50     19.16 o
  -5   2   1       19.85       16.30      1.58 o
  -4   2   1     6674.36     6724.05     43.88 o
  -3   2   1     4754.68     4486.86     26.48 o
  -2   2   1     2618.27     2630.18     16.93 o
  -1   2   1     7819.02     7918.57     47.00 o
   0   2   1    21170.16    20762.67    171.13 o
   1   2   1       21.57       33.10      1.40 o
   2   2   1    13881.50    13793.69     72.50 o
   3   2   1     6357.40     5896.22     37.18 o
   4   2   1      525.33      465.89      6.22 o
   5   2   1       32.13       40.34      2.76 o
   6   2   1     1169.13     1267.47     17.91 o
   7   2   1       88.37      117.86      7.33 o
   8   2   1       33.56       17.52      3.48 o
   9   2   1       69.98      113.04      9.98 o
  -9   3   1       45.96       68.32      7.62 o
  -8   3   1      616.90      615.74     16.69 o
  -7   3   1     2102.05     2037.99     27.94 o
  -6   3   1       64.53       60.46      3.75 o
  -5   3   1     3265.31     3361.99     26.34 o
  -4   3   1     3171.93     3244.40     25.01 o
  -3   3   1      383.99      311.10      3.49 o
  -2   3   1     1625.34     1453.15     11.71 o
  -1   3   1     9207.92     9155.18     47.90 o
   0   3   1        2.28       -1.69      0.85 o
   1   3   1      936.07      833.87      5.23 o
   2   3   1      676.11      499.41      9.01 o
   3   3   1     2541.79     2668.93     18.72 o
   4   3   1     1813.27     1734.70     14.89 o
   5   3   1      241.30      267.90      5.27 o
   6   3   1     1069.02     1010.56     13.53 o
   7   3   1     2715.33     2685.33     34.40 o
   8   3   1      237.14      271.80     11.27 o
   9   3   1      287.62      248.81     14.22 o
  -9   4   1      330.94      332.27     13.25 o
  -8   4   1       39.73       27.69      4.01 o
  -7   4   1      488.58      539.54     10.28 o
  -6   4   1     2022.08     2003.93     22.36 o
  -5   4   1      227.56      260.78      6.55 o
  -4   4   1     1752.56     1658.13     14.50 o
  -3   4   1     3829.53     3614.54     25.87 o
  -2   4   1      418.89      438.90      5.35 o
  -1   4   1     6009.06     6122.68     32.88 o
   0   4   1     5575.99     5394.90     25.72 o
   1   4   1      509.22      554.63      4.19 o
   2   4   1     1513.71     1399.40      9.47 o
   3   4   1     7184.48     6865.99     44.78 o
   4   4   1       17.85       21.97      1.52 o
   5   4   1      666.56      648.05      8.60 o
   6   4   1     2585.73     2577.11     30.14 o
   7   4   1        9.52        8.86      2.69 o
   8   4   1      493.32      473.38     12.80 o
   9   4   1      205.65      286.18     13.26 o
  -9   5   1        1.83        3.98      3.73 o
  -8   5   1       15.36       16.24      3.54 o
  -7   5   1      662.53      617.76     12.21 o
  -6   5   1      159.28      172.96      6.16 o
  -5   5   1     1492.24     1442.87     14.41 o
  -4   5   1     3726.56     3783.96     34.10 o
  -3   5   1     4215.81     4073.12     30.82 o
  -2   5   1     9136.68     9020.54     54.90 o
  -1   5   1     1752.10     1625.80      9.67 o
   0   5   1     4470.37     4729.71     24.76 o
   1   5   1     1514.05     1347.77      8.98 o
   2   5   1     4248.74     4212.13     26.70 o
   3   5   1      341.15      325.18      5.17 o
   4   5   1     3154.26     3127.74     26.62 o
   5   5   1      692.32      663.23     13.11 o
   6   5   1      478.67      459.24     10.74 o
   7   5   1      367.95      401.41     11.16 o
   8   5   1        2.88       12.93      3.26 o
  -9   6   1      202.25      187.04     11.02 o
  -8   6   1      427.42      426.42     10.76 o
  -7   6   1      126.14      124.03      6.14 o
  -6   6   1      925.80      870.09     14.28 o
  -5   6   1     1929.10     1889.45     20.80 o
  -4   6   1        0.27        2.94      1.18 o
  -3   6   1     4277.03     4475.66     30.69 o
  -2   6   1       24.29       42.46      1.54 o
  -1   6   1       50.04      118.29      1.99 o
   0   6   1        2.81        8.37      1.50 o
   1   6   1     1791.97     1924.08     12.80 o
   2   6   1        5.77       20.39      1.39 o
   3   6   1      167.18      177.64      3.61 o
   4   6   1     1746.64     1735.43     18.25 o
   5   6   1     1282.72     1232.18     17.59 o
   6   6   1      198.00      179.69      7.02 o
   7   6   1      745.64      751.57     15.91 o
   8   6   1       22.05       19.70      3.91 o
  -8   7   1       89.87       95.93      6.05 o
  -7   7   1       62.72       79.53      5.29 o
  -6   7   1      578.66      603.12     10.62 o
  -5   7   1     1035.33     1079.97     12.66 o
  -4   7   1      112.96      105.62      3.28 o
  -3   7   1      192.44      176.56      3.29 o
  -2   7   1        9.02       20.35      1.54 o
  -1   7   1     1127.97     1138.43      9.26 o
   0   7   1     1147.08     1117.48      8.58 o
   1   7   1      186.90      228.51      3.49 o
   2   7   1      437.03      420.97      5.49 o
   3   7   1        7.00        4.37      1.05 o
   4   7   1        0.38        2.49      1.48 o
   5   7   1      102.93      103.70      5.11 o
   6   7   1        1.45        2.21      2.38 o
   7   7   1      217.90      224.92      9.25 o
   8   7   1       35.10       29.01      5.42 o
  -8   8   1       27.50       21.51      4.54 o
  -7   8   1       18.05       28.26      3.61 o
  -6   8   1      895.31      948.50     14.81 o
  -5   8   1      222.63      228.72      5.78 o
  -4   8   1     1553.61     1539.53     15.70 o
  -3   8   1     1132.90     1121.29     11.06 o
  -2   8   1      145.45      143.92      3.05 o
  -1   8   1     3445.08     3549.10     22.79 o
   0   8   1      535.63      564.13      5.57 o
   1   8   1        6.25        9.49      1.14 o
   2   8   1     2061.26     2057.66     17.13 o
   3   8   1       52.53       64.99      2.96 o
   4   8   1      840.16      814.50     11.18 o
   5   8   1      153.58      190.75      6.10 o
   6   8   1       31.83       43.70      4.20 o
   7   8   1      204.54      205.57     10.20 o
  -7   9   1       82.36       76.73      5.74 o
  -6   9   1       22.24       21.06      3.33 o
  -5   9   1     2366.95     2393.69     28.55 o
  -4   9   1      258.49      256.69      6.96 o
  -3   9   1      647.29      603.47      8.09 o
  -2   9   1     7586.98     7477.20     49.81 o
  -1   9   1      166.13      157.90      3.28 o
   0   9   1      143.21      149.62      3.18 o
   1   9   1     5299.66     5246.00     33.85 o
   2   9   1      273.45      290.78      4.86 o
   3   9   1        8.99        7.62      1.49 o
   4   9   1     1102.63     1138.90     15.52 o
   5   9   1      440.92      453.95     11.52 o
   6   9   1       41.49       38.23      4.02 o
   7   9   1      398.54      446.61     13.57 o
  -7  10   1      271.01      289.29     10.79 o
  -6  10   1     1694.53     1667.05     24.40 o
  -5  10   1      713.83      734.93     13.27 o
  -4  10   1      391.25      383.02      8.69 o
  -3  10   1     1158.90     1216.98     13.79 o
  -2  10   1      262.68      253.25      5.40 o
  -1  10   1      649.41      653.64     10.16 o
   0  10   1      217.07      242.45      6.24 o
   1  10   1      357.27      335.43      6.82 o
   2  10   1     2066.91     2120.26     22.13 o
   3  10   1      572.14      577.86     11.14 o
   4  10   1       55.83       50.32      3.67 o
   5  10   1     2346.98     2303.60     29.17 o
   6  10   1      155.66      152.78      8.11 o
   7  10   1        1.00        4.35      3.44 o
  -6  11   1        6.49        8.86      3.07 o
  -5  11   1     1293.24     1270.99     21.26 o
  -4  11   1       22.38       18.00      2.77 o
  -3  11   1        8.23        5.91      1.78 o
  -2  11   1     4690.10     4704.85     44.77 o
  -1  11   1      823.95      858.41     13.91 o
   0  11   1      111.98      128.56      5.25 o
   1  11   1     5572.34     5567.77     51.29 o
   2  11   1     1422.59     1361.16     16.66 o
   3  11   1       15.03       18.49      2.41 o
   4  11   1     1818.15     1799.33     24.25 o
   5  11   1      166.24      161.51      9.08 o
   6  11   1        5.32        1.34      2.82 o
  -6  12   1      628.26      563.62     16.62 o
  -5  12   1      115.49      114.52      6.55 o
  -4  12   1       83.73       85.50      5.55 o
  -3  12   1      417.45      426.28      9.80 o
  -2  12   1      678.50      705.67     15.90 o
  -1  12   1     1218.09     1239.96     18.32 o
   0  12   1      713.80      740.23     13.40 o
   1  12   1       41.73       40.52      3.45 o
   2  12   1     1885.89     1922.61     23.17 o
   3  12   1      118.47      117.89      6.21 o
   4  12   1       30.92       33.55      4.17 o
   5  12   1      914.07      895.79     19.01 o
  -5  13   1      432.95      444.76     14.42 o
  -4  13   1       27.46       17.57      3.64 o
  -3  13   1      153.23      164.60      7.10 o
  -2  13   1      556.64      564.38     16.41 o
  -1  13   1        2.14        3.32      2.42 o
   0  13   1        8.15       15.07      3.01 o
   1  13   1      951.55      975.60     16.62 o
   2  13   1        5.64       10.20      2.68 o
   3  13   1      126.12      142.02      6.96 o
   4  13   1      308.14      294.92     11.71 o
  -4  14   1        1.79       -1.22      3.36 o
  -3  14   1       12.20       13.35      3.72 o
  -2  14   1        4.77        7.67      3.05 o
  -1  14   1      128.09      117.32      6.28 o
   0  14   1       58.89       86.66      5.58 o
   1  14   1      162.01      188.19      7.87 o
   2  14   1      271.39      291.70     10.05 o
   3  14   1       38.66       51.28      5.72 o
  -2  15   1      479.23      502.03     13.97 o
  -1  15   1      445.84      436.16     12.47 o
   0  15   1      453.00      479.64     16.65 o
   1  15   1      127.49      112.75      7.95 o
  -9   0   2      166.23      143.80     14.30 o
  -8   0   2      487.38      388.78     19.19 o
  -7   0   2     2403.05     2538.73     84.05 o
  -6   0   2      964.82      913.02     15.27 o
  -5   0   2      137.64      213.57      7.09 o
  -4   0   2    13127.53    12565.54    107.77 o
  -3   0   2     3789.89     3570.49     26.88 o
  -2   0   2      303.87      399.92      4.75 o
  -1   0   2    25956.44    26033.05    203.79 o
   0   0   2    30736.15    29976.24    204.66 o
   1   0   2     3482.98     3412.10     29.96 o
   2   0   2    49557.90    48725.97    592.03 o
   3   0   2    15346.51    15018.53    138.32 o
   4   0   2      433.87      497.36     16.43 o
   5   0   2     1971.58     1892.92     24.03 o
   6   0   2     2226.63     2391.62     47.00 o
   7   0   2       94.91       62.23      7.89 o
   8   0   2      328.71      305.78     24.84 o
   9   0   2      173.93      330.32     27.72 o
  -9   1   2      448.51      509.99     28.23 o
  -8   1   2     1832.24     1874.14     30.15 o
  -7   1   2     3929.33     3814.95     43.67 o
  -6   1   2      291.35      281.83      5.07 o
  -5   1   2     4048.18     4104.23     29.78 o
  -4   1   2     9741.74     9713.90     59.37 o
  -3   1   2     3085.23     2844.01     16.83 o
  -2   1   2       59.10      100.72      1.33 o
  -1   1   2     7750.02     8186.28     42.87 o
   0   1   2     3429.84     3695.52     19.91 o
   1   1   2    14112.82    13938.28     69.30 o
   2   1   2    18744.01    18205.63    104.20 o
   3   1   2    13959.72    14337.83    102.36 o
   4   1   2      820.85      891.93      9.41 o
   5   1   2      158.49      143.23      4.08 o
   6   1   2     2990.09     2827.21     40.23 o
   7   1   2      228.44      245.53      8.15 o
   8   1   2       41.07       60.72      6.09 o
   9   1   2     1188.38     1159.17     34.20 o
  -9   2   2        9.59        6.60      3.87 o
  -8   2   2      253.12      235.50      8.71 o
  -7   2   2      842.20      829.01     17.08 o
  -6   2   2      472.23      505.53      6.98 o
  -5   2   2     2585.84     2651.76     20.51 o
  -4   2   2     4642.97     4496.14     26.95 o
  -3   2   2      213.88      197.55      2.70 o
  -2   2   2      200.83      188.67      2.52 o
  -1   2   2     5444.35     5413.69     35.58 o
   0   2   2     4599.76     4589.56     22.80 o
   1   2   2      699.61      745.90      5.14 o
   2   2   2     6131.23     6102.66     41.25 o
   3   2   2     6839.87     6870.94     45.05 o
   4   2   2       83.89       90.18      4.45 o
   5   2   2      702.15      718.21     10.45 o
   6   2   2      367.74      429.32      8.43 o
   7   2   2      106.74       90.63      6.14 o
   8   2   2      161.71      173.57      8.96 o
   9   2   2      227.21      334.64     17.82 o
  -9   3   2       39.08       42.95      6.18 o
  -8   3   2       47.80       52.12      4.73 o
  -7   3   2       46.01       33.43      3.77 o
  -6   3   2       16.29       22.34      2.09 o
  -5   3   2      242.14      215.93      4.41 o
  -4   3   2     1381.70     1328.85     11.75 o
  -3   3   2     3482.06     3455.80     24.31 o
  -2   3   2       31.10       30.39      1.73 o
  -1   3   2     1169.94     1200.34      8.10 o
   0   3   2    22048.24    22341.87    127.05 o
   1   3   2        1.27        2.35      0.83 o
   2   3   2     5274.92     5348.19     32.64 o
   3   3   2      304.65      237.73      4.45 o
   4   3   2       27.22       32.48      2.70 o
   5   3   2     1629.19     1615.99     16.66 o
   6   3   2      102.63      102.13      5.16 o
   7   3   2       92.54       82.28      5.41 o
   8   3   2      120.15      151.04      8.59 o
  -9   4   2      113.36      100.51      8.02 o
  -8   4   2      197.03      224.21      8.76 o
  -7   4   2      222.11      192.28      6.73 o
  -6   4   2       13.69       13.61      1.86 o
  -5   4   2     3560.24     3495.63     27.44 o
  -4   4   2      232.37      222.63      4.28 o
  -3   4   2      700.23      674.46      6.44 o
  -2   4   2      116.22       76.27      2.26 o
  -1   4   2      655.98      678.04      5.09 o
   0   4   2     7704.81     8055.49     40.59 o
   1   4   2       11.20       19.83      0.94 o
   2   4   2     2122.70     2013.63     14.70 o
   3   4   2      877.31      839.09      8.58 o
   4   4   2       69.88       72.24      3.64 o
   5   4   2      340.43      355.58      6.47 o
   6   4   2      490.45      495.18     16.16 o
   7   4   2      522.21      546.66     12.18 o
   8   4   2       25.63       24.50      4.33 o
  -9   5   2      106.29      129.67      9.02 o
  -8   5   2     1245.04     1320.68     29.67 o
  -7   5   2       55.84       61.63      4.02 o
  -6   5   2        9.34       10.74      1.97 o
  -5   5   2     3407.75     3393.21     30.08 o
  -4   5   2      575.43      629.71      7.53 o
  -3   5   2     1012.23     1091.67     12.46 o
  -2   5   2     5104.62     4887.74     33.58 o
  -1   5   2     2624.61     2977.85     18.43 o
   0   5   2      906.65     1004.51      6.77 o
   1   5   2     4063.70     3971.66     25.00 o
   2   5   2      592.18      629.09      6.00 o
   3   5   2        0.62        7.59      1.30 o
   4   5   2     3279.94     3216.03     27.34 o
   5   5   2      245.12      234.52      6.40 o
   6   5   2      228.86      231.01      7.42 o
   7   5   2     1880.12     1855.83     34.54 o
   8   5   2       37.80       28.49      4.16 o
  -9   6   2      948.46      981.04     22.08 o
  -8   6   2       19.09       29.25      4.02 o
  -7   6   2      181.78      194.33      7.04 o
  -6   6   2     2129.44     2134.73     25.61 o
  -5   6   2      298.27      267.58      4.98 o
  -4   6   2     3956.12     3839.09     28.15 o
  -3   6   2     9710.18     9706.86     61.80 o
  -2   6   2       11.73       33.83      1.25 o
  -1   6   2     2870.04     2857.96     18.05 o
   0   6   2     8532.24     8785.63     47.51 o
   1   6   2       12.88       16.75      1.89 o
   2   6   2     3361.48     3378.33     21.80 o
   3   6   2     3886.80     3810.04     27.54 o
   4   6   2      223.65      255.51      5.07 o
   5   6   2     4787.81     4751.70     48.60 o
   6   6   2      997.00     1068.81     17.30 o
   7   6   2       43.99       24.16      4.23 o
   8   6   2      650.67      703.27     16.22 o
  -8   7   2     1024.96     1044.08     18.88 o
  -7   7   2      272.58      247.05      7.90 o
  -6   7   2      181.43      183.01      6.97 o
  -5   7   2     3575.44     3507.47     29.90 o
  -4   7   2      618.04      663.72      7.37 o
  -3   7   2      909.37      857.38      8.45 o
  -2   7   2    19837.59    20090.98    119.25 o
  -1   7   2      579.15      656.84      6.94 o
   0   7   2     1989.81     2075.61     13.91 o
   1   7   2    13086.36    12876.92     73.21 o
   2   7   2      218.86      175.02      3.38 o
   3   7   2      577.63      629.68      7.48 o
   4   7   2     7815.20     7592.33     59.25 o
   5   7   2      225.89      272.60      8.28 o
   6   7   2      688.77      632.56     12.92 o
   7   7   2     1507.53     1608.15     28.48 o
   8   7   2       91.69       44.03      5.97 o
  -8   8   2       42.05       33.79      4.84 o
  -7   8   2      673.41      658.64     12.35 o
  -6   8   2     2779.23     2742.02     30.06 o
  -5   8   2       43.50       52.17      3.77 o
  -4   8   2      470.55      485.38      6.87 o
  -3   8   2    10673.04    10691.34     68.75 o
  -2   8   2     1272.13     1376.48     11.81 o
  -1   8   2     2096.76     2255.12     16.19 o
   0   8   2     2376.82     2366.41     16.59 o
   1   8   2      207.37      272.15      4.00 o
   2   8   2      826.11      863.72      9.49 o
   3   8   2       95.63       96.37      4.00 o
   4   8   2      419.11      470.45     11.58 o
   5   8   2     2918.83     2889.11     29.54 o
   6   8   2      547.79      578.06     11.62 o
   7   8   2      499.37      401.65     13.01 o
  -8   9   2      105.33       96.13      8.09 o
  -7   9   2       73.71       57.57      4.94 o
  -6   9   2       60.53       62.14      4.49 o
  -5   9   2      767.00      711.64     11.65 o
  -4   9   2       33.65       31.95      2.11 o
  -3   9   2      206.91      193.05      4.30 o
  -2   9   2     4960.74     5054.64     35.52 o
  -1   9   2      426.71      403.54      5.70 o
   0   9   2      560.13      571.92      6.68 o
   1   9   2     4567.55     4605.97     32.72 o
   2   9   2       30.87       35.67      2.38 o
   3   9   2      129.55      135.42      6.65 o
   4   9   2     2501.44     2401.18     26.59 o
   5   9   2       66.44       73.25      4.65 o
   6   9   2       18.35        8.73      3.11 o
   7   9   2      245.04      280.91     11.81 o
  -7  10   2        1.44        2.05      2.94 o
  -6  10   2      323.36      303.40     12.20 o
  -5  10   2        1.59        4.25      2.14 o
  -4  10   2        0.01       -1.64      1.54 o
  -3  10   2      321.94      346.79      6.78 o
  -2  10   2      441.89      447.70      7.76 o
  -1  10   2       10.53       14.05      1.87 o
   0  10   2      309.21      303.54      6.10 o
   1  10   2      221.16      241.44      5.80 o
   2  10   2        3.72        5.65      1.74 o
   3  10   2       41.88       45.56      3.25 o
   4  10   2      138.44      131.83      5.86 o
   5  10   2      119.07      100.85      6.84 o
   6  10   2        3.70        0.19      2.73 o
  -6  11   2       38.53       42.05      6.61 o
  -5  11   2        3.80        2.68      2.16 o
  -4  11   2       27.10       26.00      2.92 o
  -3  11   2      479.80      454.48      9.02 o
  -2  11   2        1.09        4.99      2.13 o
  -1  11   2       12.06       10.81      2.03 o
   0  11   2      174.70      179.79      5.87 o
   1  11   2      468.69      452.71      9.13 o
   2  11   2     1442.14     1377.28     18.09 o
   3  11   2      121.39      124.86      5.37 o
   4  11   2      130.34      154.32      6.96 o
   5  11   2      235.63      240.16      8.76 o
   6  11   2       13.72       12.95      3.56 o
  -6  12   2      465.18      472.70     13.65 o
  -5  12   2      183.99      182.60      9.67 o
  -4  12   2      339.65      327.98      8.53 o
  -3  12   2      594.36      638.76     12.07 o
  -2  12   2      327.95      340.25     11.61 o
  -1  12   2      212.90      218.46      7.16 o
   0  12   2      459.56      469.29      9.64 o
   1  12   2       20.22       17.36      2.70 o
   2  12   2      348.81      357.73      8.52 o
   3  12   2      283.75      277.89      7.72 o
   4  12   2       62.64       70.50      6.39 o
   5  12   2      437.34      445.75     13.61 o
  -5  13   2      582.23      570.49     18.15 o
  -4  13   2       55.46       55.84      5.66 o
  -3  13   2      716.88      685.21     13.09 o
  -2  13   2     1235.81     1223.56     18.82 o
  -1  13   2      571.07      586.94     11.64 o
   0  13   2     1763.81     1802.07     22.76 o
   1  13   2     3519.92     3406.41     36.17 o
   2  13   2     1144.90     1132.19     17.10 o
   3  13   2      498.18      508.02     12.80 o
   4  13   2     1499.30     1540.52     27.18 o
  -4  14   2      807.22      791.19     19.87 o
  -3  14   2      908.32      914.10     17.16 o
  -2  14   2       39.12       42.33      4.26 o
  -1  14   2      856.51      847.42     21.13 o
   0  14   2     1257.82     1264.68     21.42 o
   1  14   2        0.74        1.44      2.58 o
   2  14   2     1498.23     1479.56     24.33 o
   3  14   2      657.83      655.23     16.41 o
  -2  15   2     1167.46     1165.54     23.70 o
  -1  15   2      180.02      193.88      9.09 o
   0  15   2      435.74      441.18     13.38 o
   1  15   2     1055.03     1007.42     21.25 o
 -10   1   3        2.56        2.18      4.37 o
  -9   1   3      216.21      253.87     12.83 o
  -8   1   3      511.77      522.58     13.99 o
  -7   1   3      189.11      207.98      7.41 o
  -6   1   3      702.44      658.08      8.03 o
  -5   1   3     4201.97     4349.97     28.79 o
  -4   1   3     1326.81     1421.13     10.32 o
  -3   1   3      539.83      601.57      4.30 o
  -2   1   3     9773.69    10187.57     51.66 o
  -1   1   3       10.95       10.42      0.66 o
   0   1   3     2475.14     2467.71     13.36 o
   1   1   3       85.15       77.27      1.43 o
   2   1   3     1020.22     1168.45     13.41 o
   3   1   3     3926.71     4056.45     28.45 o
   4   1   3      126.10      145.00      3.71 o
   5   1   3      952.05      953.30     11.37 o
   6   1   3      259.15      241.72      7.00 o
   7   1   3        1.00        0.54      2.12 o
   8   1   3       46.33       36.57      5.54 o
  -9   2   3      253.89      206.74     12.05 o
  -8   2   3       54.12       35.22      4.76 o
  -7   2   3      556.28      561.48     11.63 o
  -6   2   3      317.03      339.19      5.88 o
  -5   2   3     1208.98     1089.73      9.89 o
  -4   2   3     7618.23     7393.19     47.60 o
  -3   2   3       46.38       56.67      1.50 o
  -2   2   3    11357.88    11522.78     73.65 o
  -1   2   3    28819.08    28514.51    140.59 o
   0   2   3     5167.49     5109.41     26.36 o
   1   2   3     1996.74     2096.23     12.83 o
   2   2   3    26014.39    25458.10    145.14 o
   3   2   3     1424.31     1232.17     17.19 o
   4   2   3     2710.94     2878.46     24.09 o
   5   2   3      893.00      920.58     20.87 o
   6   2   3       17.78       42.66      3.38 o
   7   2   3        1.92        4.97      2.68 o
   8   2   3       88.51      127.76      8.16 o
  -9   3   3      544.41      591.04     17.85 o
  -8   3   3     2047.51     2032.86     44.49 o
  -7   3   3       42.28       46.00      3.95 o
  -6   3   3     2035.84     1908.77     20.64 o
  -5   3   3     8694.13     8505.07     55.16 o
  -4   3   3     2029.96     2271.60     20.78 o
  -3   3   3     4584.44     4483.51     30.66 o
  -2   3   3     4462.50     4484.98     35.78 o
  -1   3   3      933.27      914.92      6.36 o
   0   3   3     1604.75     1547.86      9.39 o
   1   3   3     2399.99     2170.62     13.79 o
   2   3   3      316.44      426.60      8.55 o
   3   3   3     6949.24     6895.42     52.48 o
   4   3   3      699.68      707.90     11.62 o
   5   3   3      462.15      456.74      7.78 o
   6   3   3     1743.31     1698.27     21.46 o
   7   3   3      287.59      331.00      9.54 o
   8   3   3        0.07        0.68      3.19 o
  -9   4   3      386.70      361.14     12.57 o
  -8   4   3       32.45       49.82      6.51 o
  -7   4   3     1571.91     1573.47     20.80 o
  -6   4   3      154.01      163.76      4.62 o
  -5   4   3        0.95        8.02      1.30 o
  -4   4   3     8505.52     8356.31     61.14 o
  -3   4   3     2303.78     2409.50     19.09 o
  -2   4   3     3179.47     3241.33     27.39 o
  -1   4   3    21391.28    21078.94    130.63 o
   0   4   3     1733.31     1616.43     10.25 o
   1   4   3     2817.88     3010.20     17.99 o
   2   4   3     5922.37     5723.79     36.79 o
   3   4   3      283.68      257.39      6.51 o
   4   4   3      226.50      234.48      5.01 o
   5   4   3     2837.94     2817.83     29.75 o
   6   4   3       99.75      137.77      6.73 o
   7   4   3      387.00      363.49     10.10 o
   8   4   3      695.08      783.50     17.89 o
  -9   5   3       12.55       20.26      4.60 o
  -8   5   3      656.59      578.10     14.81 o
  -7   5   3        1.76        2.07      2.15 o
  -6   5   3      576.03      587.68      9.64 o
  -5   5   3     2078.59     2108.34     19.18 o
  -4   5   3        3.30       16.28      1.23 o
  -3   5   3     5250.87     5009.50     41.75 o
  -2   5   3     7192.38     7240.19     46.33 o
  -1   5   3      181.07      210.10      2.71 o
   0   5   3    14222.67    14435.80     71.97 o
   1   5   3     4061.20     3973.86     24.72 o
   2   5   3      404.13      470.20      5.38 o
   3   5   3     4193.68     4177.56     32.41 o
   4   5   3     1027.34      953.76     11.39 o
   5   5   3       15.35       29.07      3.11 o
   6   5   3     1240.70     1173.87     18.59 o
   7   5   3       53.09       83.39      6.40 o
   8   5   3        0.04       12.05      3.68 o
  -9   6   3       64.88       52.49      6.23 o
  -8   6   3       58.55       69.08      6.03 o
  -7   6   3     1367.07     1379.65     17.82 o
  -6   6   3      880.28      862.14     12.28 o
  -5   6   3       45.86       51.24      2.16 o
  -4   6   3     2901.49     3000.11     23.66 o
  -3   6   3     1360.85     1471.98     13.53 o
  -2   6   3      994.58     1015.43      9.10 o
  -1   6   3     4484.66     4754.24     28.76 o
   0   6   3      134.45      151.99      2.57 o
   1   6   3      141.77      230.74      3.43 o
   2   6   3      424.59      396.55      4.90 o
   3   6   3     1690.39     1719.33     15.84 o
   4   6   3      588.17      543.18      9.68 o
   5   6   3      242.93      211.64      7.35 o
   6   6   3      270.40      257.00      9.27 o
   7   6   3      637.24      598.00     14.80 o
   8   6   3       96.17       97.09      7.42 o
  -8   7   3        6.51        7.24      3.47 o
  -7   7   3        0.11        4.32      2.21 o
  -6   7   3       29.57       33.12      3.03 o
  -5   7   3      196.96      220.62      5.35 o
  -4   7   3     1081.62     1055.55     10.43 o
  -3   7   3       14.69       11.76      1.45 o
  -2   7   3        3.78       18.68      1.64 o
  -1   7   3       37.77       45.73      1.94 o
   0   7   3     1245.13     1357.11     10.12 o
   1   7   3        1.08        6.42      1.07 o
   2   7   3      177.20      177.99      3.47 o
   3   7   3       93.40       75.04      3.22 o
   4   7   3       13.72       18.63      5.60 o
   5   7   3      510.63      542.14     11.47 o
   6   7   3      119.46      114.16      6.92 o
   7   7   3        4.48        7.22      3.74 o
  -8   8   3      202.70      208.10      8.39 o
  -7   8   3        8.05        9.17      2.94 o
  -6   8   3      455.55      485.33      9.49 o
  -5   8   3       48.24       43.81      2.65 o
  -4   8   3      210.88      228.01      4.67 o
  -3   8   3     3022.15     2946.47     23.79 o
  -2   8   3     3755.00     3699.23     25.33 o
  -1   8   3     3150.02     3134.50     23.23 o
   0   8   3      582.33      569.64      6.33 o
   1   8   3     2629.18     2712.86     19.98 o
   2   8   3      484.25      469.24      7.03 o
   3   8   3      491.58      486.15      7.27 o
   4   8   3      445.64      467.46      9.02 o
   5   8   3       13.37       23.33      3.85 o
   6   8   3       34.73       55.55      4.84 o
   7   8   3       17.30       22.35      4.77 o
  -8   9   3       77.64       65.97      6.27 o
  -7   9   3       45.88       38.41      4.02 o
  -6   9   3      609.30      586.45     11.15 o
  -5   9   3     1066.71     1084.99     13.37 o
  -4   9   3      327.88      350.52      7.06 o
  -3   9   3     1901.31     1804.77     16.90 o
  -2   9   3     4938.34     4937.97     34.56 o
  -1   9   3      710.00      698.21      7.80 o
   0   9   3     4579.39     4634.58     30.57 o
   1   9   3     2071.43     2018.08     17.30 o
   2   9   3      308.18      329.85      6.41 o
   3   9   3     1391.76     1374.88     16.82 o
   4   9   3     1918.59     1959.45     24.46 o
   5   9   3       30.96       23.54      3.20 o
   6   9   3       63.61       68.19      5.45 o
   7   9   3      374.54      479.00     26.30 o
  -7  10   3      909.01      916.08     21.30 o
  -6  10   3     2308.16     2347.10     28.55 o
  -5  10   3      530.38      513.94      9.81 o
  -4  10   3     1029.25     1043.96     13.68 o
  -3  10   3     2805.47     2887.44     27.42 o
  -2  10   3      645.61      644.30      9.42 o
  -1  10   3      813.87      910.57     10.91 o
   0  10   3     1834.04     1670.80     17.54 o
   1  10   3      898.11      972.17     12.99 o
   2  10   3      556.80      561.63     10.80 o
   3  10   3      515.79      486.24      9.31 o
   4  10   3     1182.61     1204.08     17.77 o
   5  10   3      470.69      446.68     11.20 o
   6  10   3       15.92       20.94      4.08 o
  -7  11   3       98.84       90.57     14.90 o
  -6  11   3      787.29      799.80     20.60 o
  -5  11   3      685.52      719.02     14.57 o
  -4  11   3       32.49       23.79      2.75 o
  -3  11   3     1955.61     1952.19     26.86 o
  -2  11   3     1296.78     1363.03     17.33 o
  -1  11   3      106.68      111.98      4.79 o
   0  11   3     2903.17     3013.35     31.40 o
   1  11   3     3794.17     3717.43     37.28 o
   2  11   3       99.07      119.05      5.51 o
   3  11   3      956.13      967.80     15.12 o
   4  11   3     2669.24     2663.51     46.96 o
   5  11   3        3.27        5.92      3.22 o
  -6  12   3     1099.44     1086.51     21.48 o
  -5  12   3      290.65      297.60     10.05 o
  -4  12   3      527.87      503.98     10.37 o
  -3  12   3     1166.41     1219.67     16.87 o
  -2  12   3      622.80      617.43     11.31 o
  -1  12   3      274.64      297.62      7.50 o
   0  12   3     1024.99     1001.93     15.09 o
   1  12   3     1533.24     1547.48     20.18 o
   2  12   3      418.79      387.90      9.09 o
   3  12   3      168.24      174.42      6.83 o
   4  12   3      752.04      754.73     20.82 o
   5  12   3      340.43      332.36     11.99 o
  -5  13   3      337.47      336.52     14.04 o
  -4  13   3       19.42       23.92      4.30 o
  -3  13   3      127.02      131.41      8.19 o
  -2  13   3      148.72      166.61      6.56 o
  -1  13   3        9.54        6.91      2.39 o
   0  13   3      100.28      111.96      5.84 o
   1  13   3      432.99      440.61     10.06 o
   2  13   3      163.45      165.62      7.31 o
   3  13   3      194.89      171.42      8.74 o
   4  13   3       96.55       91.09      7.39 o
  -4  14   3      187.21      222.60     10.58 o
  -3  14   3       34.06       41.48      4.68 o
  -2  14   3      427.03      455.25     12.58 o
  -1  14   3       38.63       36.35      4.36 o
   0  14   3        1.48        5.48      2.77 o
   1  14   3      241.02      226.55      8.86 o
   2  14   3        0.59        0.37      3.11 o
   3  14   3      188.74      198.92     10.18 o
  -1  15   3       41.15       46.24      5.05 o
   0  15   3      768.14      802.32     18.67 o
 -10   0   4      223.59      219.67     18.61 o
  -9   0   4      932.44      830.75     30.13 o
  -8   0   4      159.71      178.22     21.97 o
  -7   0   4     3457.41     3346.51     89.90 o
  -6   0   4     1231.71     1392.47     28.99 o
  -5   0   4      691.82      698.49     16.02 o
  -4   0   4    13623.74    13256.66    112.48 o
  -3   0   4      740.77      693.93      7.34 o
  -2   0   4    11266.41    11282.94     75.54 o
  -1   0   4    23614.11    23220.04    148.78 o
   0   0   4    24260.40    24906.91    166.85 o
   1   0   4     7154.41     6846.74     53.08 o
   2   0   4    20336.66    19151.78    162.02 o
   3   0   4     1625.78     1677.95     20.95 o
   4   0   4      266.56      251.63      6.89 o
   5   0   4     6297.35     6417.25     66.61 o
   6   0   4        5.02       25.56      4.55 o
   7   0   4       79.13       80.89      8.81 o
   8   0   4      438.31      584.90     26.97 o
 -10   1   4        0.17        1.10      4.07 o
  -9   1   4      182.84      190.88     11.54 o
  -8   1   4     4096.91     4078.25     52.18 o
  -7   1   4      339.83      352.67     10.59 o
  -6   1   4     2003.56     2012.74     17.59 o
  -5   1   4    14408.31    14421.64     90.36 o
  -4   1   4       11.31        3.99      0.69 o
  -3   1   4     1480.48     1479.56      9.82 o
  -2   1   4    18179.79    18031.58     84.49 o
  -1   1   4      572.69      604.00      3.96 o
   0   1   4      276.45      216.28      2.91 o
   1   1   4     2340.51     2037.09     16.20 o
   2   1   4       51.33      111.49      5.06 o
   3   1   4     2001.87     2016.00     19.37 o
   4   1   4     1572.23     1585.14     15.69 o
   5   1   4      812.24      697.61     14.74 o
   6   1   4     1118.61     1126.42     22.43 o
   7   1   4       18.65       24.72      3.63 o
   8   1   4       83.68       64.40      7.89 o
 -10   2   4       52.77       62.81      7.62 o
  -9   2   4       89.77       66.63      7.06 o
  -8   2   4      170.19      176.67      9.14 o
  -7   2   4     1511.26     1452.62     20.62 o
  -6   2   4       71.50       73.81      2.77 o
  -5   2   4      271.82      363.92      4.70 o
  -4   2   4     1727.84     1576.13     13.22 o
  -3   2   4     1541.67     1813.70     11.93 o
  -2   2   4      852.18      932.60      6.29 o
  -1   2   4     6567.06     6680.70     32.39 o
   0   2   4      155.75      181.98      2.34 o
   1   2   4      122.10      152.19      4.08 o
   2   2   4    12784.20    12542.72     79.09 o
   3   2   4      131.97      152.51      3.66 o
   4   2   4        5.55       10.40      1.69 o
   5   2   4     4186.69     4115.78     35.58 o
   6   2   4      103.67       74.78      4.44 o
   7   2   4       24.43       10.73      3.08 o
   8   2   4      279.07      364.00     12.50 o
  -9   3   4      133.45      137.03      9.77 o
  -8   3   4      126.78      117.32      7.65 o
  -7   3   4      755.64      748.16     14.73 o
  -6   3   4      839.24      885.00     10.33 o
  -5   3   4      223.70      213.84      3.39 o
  -4   3   4      198.40      296.80      5.19 o
  -3   3   4     1291.17     1507.34     12.91 o
  -2   3   4     3916.73     4029.29     29.09 o
  -1   3   4     5182.22     5323.51     29.79 o
   0   3   4     1277.44     1317.67      8.16 o
   1   3   4     1403.65     1375.02     10.13 o
   2   3   4     1062.01     1014.70      9.93 o
   3   3   4      226.62      200.78      5.76 o
   4   3   4     2154.60     2039.69     19.91 o
   5   3   4      335.39      363.35      8.46 o
   6   3   4      382.14      392.75      9.29 o
   7   3   4        0.66        8.19      2.75 o
   8   3   4       16.06        1.70      3.73 o
  -9   4   4       22.09       22.22      4.81 o
  -8   4   4      113.18       97.17      6.92 o
  -7   4   4      167.13      161.10      6.04 o
  -6   4   4        3.77        1.59      1.28 o
  -5   4   4      624.13      583.71      6.63 o
  -4   4   4      139.24      105.45      2.42 o
  -3   4   4      325.06      370.85      4.56 o
  -2   4   4     6346.56     6174.22     41.62 o
  -1   4   4      114.00      160.86      2.96 o
   0   4   4     3935.88     4241.07     24.08 o
   1   4   4     1079.73      920.22      8.98 o
   2   4   4     1091.46     1133.94     10.59 o
   3   4   4     3616.79     3449.99     29.50 o
   4   4   4     1513.81     1508.51     16.12 o
   5   4   4       71.15      105.81      5.28 o
   6   4   4      830.20      844.49     15.54 o
   7   4   4       65.67       72.77      5.49 o
   8   4   4        1.53        2.26      3.23 o
  -9   5   4      614.46      687.42     17.44 o
  -8   5   4      110.41      114.03      7.49 o
  -7   5   4      328.74      338.67      8.24 o
  -6   5   4     1837.01     1824.59     18.59 o
  -5   5   4      204.18      218.14      4.00 o
  -4   5   4     1592.41     1506.64     15.31 o
  -3   5   4     6985.66     6875.93     58.73 o
  -2   5   4     3052.60     3257.06     23.56 o
  -1   5   4     4180.87     4315.04     24.32 o
   0   5   4       34.27       18.67      1.21 o
   1   5   4     1521.18     1431.24     12.23 o
   2   5   4     1232.20     1159.02     10.49 o
   3   5   4      578.13      609.56      8.79 o
   4   5   4       90.20      102.80      4.00 o
   5   5   4      415.91      411.42      9.07 o
   6   5   4     1386.88     1365.82     27.74 o
   7   5   4      248.96      285.46     11.13 o
   8   5   4      136.10      122.77      8.99 o
  -9   6   4      501.81      478.43     14.41 o
  -8   6   4       72.51      100.67      7.06 o
  -7   6   4     1472.59     1487.71     27.80 o
  -6   6   4      755.69      793.86     10.77 o
  -5   6   4     1367.57     1285.29     12.45 o
  -4   6   4     2228.99     2217.43     21.01 o
  -3   6   4     1215.11     1261.37     15.47 o
  -2   6   4     6293.13     6371.96     41.79 o
  -1   6   4     4015.90     3967.54     23.73 o
   0   6   4     2978.50     3013.13     20.12 o
   1   6   4     4183.73     4161.50     28.04 o
   2   6   4     2080.97     2092.98     16.44 o
   3   6   4      848.30      798.49      9.70 o
   4   6   4     1808.40     1768.62     22.49 o
   5   6   4      399.98      408.42      9.93 o
   6   6   4      521.61      626.87     18.04 o
   7   6   4      510.61      492.58     14.94 o
  -9   7   4      492.15      535.82     15.33 o
  -8   7   4      444.82      412.83     12.13 o
  -7   7   4      478.92      475.99      8.81 o
  -6   7   4     2355.72     2291.87     23.15 o
  -5   7   4      945.37      984.77     11.45 o
  -4   7   4      245.88      210.33      6.56 o
  -3   7   4    11642.33    11726.13     97.61 o
  -2   7   4     3518.63     3582.38     23.43 o
  -1   7   4      239.80      256.63      3.85 o
   0   7   4    11542.56    11706.70     69.31 o
   1   7   4      946.09      893.62      9.02 o
   2   7   4      272.27      289.69      4.68 o
   3   7   4     2080.87     2062.69     17.65 o
   4   7   4      314.85      317.94      8.40 o
   5   7   4       37.38       27.61      3.44 o
   6   7   4      797.16      802.95     16.82 o
   7   7   4      667.83      827.82     22.66 o
  -8   8   4      148.92      162.75     11.02 o
  -7   8   4     1156.36     1148.70     16.62 o
  -6   8   4     2275.69     2246.57     25.07 o
  -5   8   4      722.20      654.68      8.80 o
  -4   8   4     3746.73     3827.69     44.08 o
  -3   8   4     2562.65     2628.06     21.93 o
  -2   8   4      759.01      809.96      7.83 o
  -1   8   4     2924.64     3105.03     23.02 o
   0   8   4     2275.90     2164.38     16.83 o
   1   8   4     1120.13     1248.76     12.02 o
   2   8   4       20.64       22.16      1.75 o
   3   8   4       40.59       28.60      2.39 o
   4   8   4     1388.83     1325.18     18.16 o
   5   8   4       58.40       67.57      4.74 o
   6   8   4       19.81       34.48      4.49 o
   7   8   4      954.89      844.28     20.74 o
  -8   9   4        0.53        0.31      2.95 o
  -7   9   4      465.96      483.37     23.38 o
  -6   9   4      189.67      175.75      7.56 o
  -5   9   4        0.72        0.77      1.57 o
  -4   9   4      140.79      123.93      4.05 o
  -3   9   4     1307.07     1319.81     14.22 o
  -2   9   4       87.78      108.86      3.07 o
  -1   9   4      464.25      420.55      6.29 o
   0   9   4     2979.86     3055.24     23.45 o
   1   9   4     3330.88     3136.75     24.97 o
   2   9   4       14.30       16.57      2.02 o
   3   9   4     2678.23     2586.47     26.80 o
   4   9   4      311.37      308.05      8.15 o
   5   9   4       59.61       48.29      4.19 o
   6   9   4      355.49      351.64     10.60 o
  -7  10   4        0.17        4.62      3.58 o
  -6  10   4      204.06      193.47      7.64 o
  -5  10   4       35.60       31.32      3.91 o
  -4  10   4       26.32       32.75      2.48 o
  -3  10   4      101.50      125.87      4.45 o
  -2  10   4        0.24        1.26      1.13 o
  -1  10   4       30.75       34.47      2.38 o
   0  10   4     2001.50     1845.40     20.17 o
   1  10   4        6.69       13.05      2.21 o
   2  10   4       65.29       46.87      3.42 o
   3  10   4       83.15       96.95      4.96 o
   4  10   4      520.79      476.33     10.44 o
   5  10   4       16.54       20.47      3.23 o
   6  10   4       15.14        8.37      3.77 o
  -7  11   4      195.52      210.93     13.84 o
  -6  11   4        4.81        5.93      3.22 o
  -5  11   4       11.31       10.56      2.60 o
  -4  11   4       62.67       73.94      4.49 o
  -3  11   4        3.51       11.90      3.46 o
  -2  11   4      276.33      259.27      6.20 o
  -1  11   4       84.23       75.27      4.89 o
   0  11   4      209.68      203.78      7.84 o
   1  11   4      165.76      184.21      6.42 o
   2  11   4        9.53        7.65      2.33 o
   3  11   4      104.15      120.44      6.02 o
   4  11   4      678.79      703.24     14.63 o
   5  11   4       23.46       15.06      3.70 o
  -6  12   4      173.45      181.88     13.38 o
  -5  12   4        1.03        2.01      2.60 o
  -4  12   4      931.06      905.20     16.88 o
  -3  12   4      782.51      740.76     11.76 o
  -2  12   4       15.98       20.13      2.74 o
  -1  12   4      478.43      483.17      9.82 o
   0  12   4       92.12       84.79      4.84 o
   1  12   4        6.31        4.49      2.19 o
   2  12   4      579.00      542.72     11.12 o
   3  12   4      163.04      168.75      7.44 o
   4  12   4        7.78        8.18      3.54 o
  -5  13   4      471.55      482.62     13.95 o
  -4  13   4      109.15      115.52      7.18 o
  -3  13   4     1290.79     1279.03     18.94 o
  -2  13   4      521.80      509.79     10.58 o
  -1  13   4      380.74      386.70      9.14 o
   0  13   4     1526.84     1535.29     20.69 o
   1  13   4     1414.24     1452.20     21.38 o
   2  13   4      117.00      132.38      7.38 o
   3  13   4     1080.36     1043.70     21.73 o
  -4  14   4     1598.26     1580.56     27.95 o
  -3  14   4      174.15      181.16     10.86 o
  -2  14   4      251.94      247.49      9.08 o
  -1  14   4      861.48      859.80     16.78 o
   0  14   4       90.92       81.31      5.96 o
   1  14   4      612.86      637.19     14.48 o
   2  14   4      970.00      949.04     20.68 o
 -10   1   5      122.95      150.13     10.90 o
  -9   1   5      735.16      744.63     19.90 o
  -8   1   5      452.44      456.99     14.28 o
  -7   1   5      525.20      526.01     11.19 o
  -6   1   5     2376.80     2346.26     20.07 o
  -5   1   5     1991.89     2030.63     16.91 o
  -4   1   5     1463.23     1545.25     11.39 o
  -3   1   5     3992.15     4123.12     22.98 o
  -2   1   5        1.75        7.12      0.84 o
  -1   1   5      273.04      295.78      2.82 o
   0   1   5      104.60       78.00      1.73 o
   1   1   5       38.76       20.77      1.51 o
   2   1   5       48.68       53.05      2.23 o
   3   1   5       26.64       38.76      2.07 o
   4   1   5      101.42      131.02      4.35 o
   5   1   5      814.24      769.88     10.77 o
   6   1   5      108.83      112.81      5.86 o
   7   1   5      120.63      100.75      6.60 o
   8   1   5      137.20      145.73     11.57 o
 -10   2   5      361.89      295.53     14.18 o
  -9   2   5      432.12      386.68     14.13 o
  -8   2   5      458.85      486.60     18.22 o
  -7   2   5      891.12      872.67     16.91 o
  -6   2   5       54.66       57.47      2.91 o
  -5   2   5     4234.05     4141.26     30.90 o
  -4   2   5     1876.91     1900.56     14.77 o
  -3   2   5     1884.41     1964.90     13.05 o
  -2   2   5     9341.38     9674.48     56.20 o
  -1   2   5     4581.46     4330.31     22.94 o
   0   2   5      634.25      710.00      7.29 o
   1   2   5    10671.91    10421.16     59.54 o
   2   2   5     6843.63     6611.46     45.88 o
   3   2   5       19.56       23.31      2.46 o
   4   2   5     5149.97     5082.05     41.82 o
   5   2   5     2394.33     2572.07     31.26 o
   6   2   5       95.42       63.39      4.23 o
   7   2   5      130.61      165.63      8.14 o
   8   2   5       92.25      202.64     10.77 o
 -10   3   5      170.11      211.27     12.85 o
  -9   3   5     1342.69     1350.32     28.24 o
  -8   3   5     1672.40     1647.63     27.24 o
  -7   3   5      423.60      407.26     10.69 o
  -6   3   5     5262.40     5249.49     43.23 o
  -5   3   5     4503.19     4548.10     33.74 o
  -4   3   5      627.63      616.38      6.18 o
  -3   3   5     9424.40     9455.36     62.12 o
  -2   3   5    13183.06    13329.22     76.86 o
  -1   3   5     4236.29     4307.99     24.28 o
   0   3   5    10350.35    10102.66     59.44 o
   1   3   5     5135.25     4753.35     32.37 o
   2   3   5     2115.85     2206.63     21.94 o
   3   3   5     3709.49     3689.48     29.83 o
   4   3   5      113.94      155.16      9.08 o
   5   3   5     2778.26     2595.77     37.91 o
   6   3   5      744.77      802.15     18.95 o
   7   3   5      136.51       71.16      5.75 o
   8   3   5      628.58      632.69     17.31 o
  -9   4   5      163.54      139.76      9.76 o
  -8   4   5      785.00      805.70     17.43 o
  -7   4   5     1543.10     1555.10     21.77 o
  -6   4   5      217.73      244.97      6.27 o
  -5   4   5     3524.97     3474.25     29.76 o
  -4   4   5     5540.48     5603.85     38.62 o
  -3   4   5     1961.92     2175.41     18.58 o
  -2   4   5    11820.33    12065.83     70.18 o
  -1   4   5    14305.11    14650.39     84.67 o
   0   4   5      294.53      387.34      4.93 o
   1   4   5     8250.22     8325.81     54.15 o
   2   4   5     6460.28     6142.49     41.75 o
   3   4   5      601.04      616.79     12.96 o
   4   4   5     3658.25     3575.47     33.67 o
   5   4   5     1659.01     1746.85     21.99 o
   6   4   5      396.42      305.37      9.13 o
   7   4   5      760.97      774.42     16.04 o
  -9   5   5      670.53      643.37     16.59 o
  -8   5   5      969.62      933.12     18.99 o
  -7   5   5      370.73      359.28     10.40 o
  -6   5   5      967.93      938.53     12.29 o
  -5   5   5      405.94      446.32      5.49 o
  -4   5   5     2784.16     2686.25     23.02 o
  -3   5   5     2271.52     2444.38     26.22 o
  -2   5   5     2110.60     2291.77     15.57 o
  -1   5   5     6837.90     6958.23     40.58 o
   0   5   5     8433.66     8604.67     49.94 o
   1   5   5     1756.22     1651.78     13.79 o
   2   5   5     5492.06     5506.15     38.27 o
   3   5   5     2494.20     2358.34     23.70 o
   4   5   5      233.15      243.81      6.81 o
   5   5   5      683.27      633.97     11.87 o
   6   5   5      352.20      371.09     11.33 o
   7   5   5       83.61      159.26     11.17 o
  -9   6   5       79.90       71.23      6.60 o
  -8   6   5     1368.19     1356.96     23.93 o
  -7   6   5      708.34      687.56     11.59 o
  -6   6   5      192.36      192.61      4.32 o
  -5   6   5     1920.29     1934.66     16.79 o
  -4   6   5     2304.32     2366.66     29.95 o
  -3   6   5       70.82       71.17      3.91 o
  -2   6   5      489.69      568.39      5.33 o
  -1   6   5      829.82      812.83      7.06 o
   0   6   5      110.19       79.45      2.54 o
   1   6   5      101.83      124.46      3.06 o
   2   6   5       30.41       35.56      1.87 o
   3   6   5      543.74      568.54      8.63 o
   4   6   5        2.75        7.06      2.15 o
   5   6   5       23.08       18.13      2.97 o
   6   6   5      372.49      331.65     10.76 o
   7   6   5       69.92       47.46      6.09 o
  -9   7   5      159.21      189.59      9.90 o
  -8   7   5        0.97       -0.32      2.70 o
  -7   7   5       81.18       81.27      4.50 o
  -6   7   5      946.50      900.96     11.54 o
  -5   7   5      198.04      193.65      4.48 o
  -4   7   5      969.60      962.77     14.00 o
  -3   7   5        0.32        6.94      2.74 o
  -2   7   5      259.88      260.69      3.59 o
  -1   7   5     2142.09     2155.00     15.15 o
   0   7   5      116.90       93.50      3.46 o
   1   7   5      113.46      114.50      3.20 o
   2   7   5      600.69      582.06      7.24 o
   3   7   5        5.91       12.78      2.00 o
   4   7   5      333.59      321.92      9.87 o
   5   7   5       29.10       25.75      3.85 o
   6   7   5       20.19       18.59      3.86 o
   7   7   5       88.57      106.37      8.71 o
  -8   8   5      303.98      312.97     15.00 o
  -7   8   5      622.27      639.42     10.21 o
  -6   8   5      720.90      679.03      9.51 o
  -5   8   5      344.24      342.89      9.94 o
  -4   8   5      430.94      440.76      9.28 o
  -3   8   5       14.48       15.93      1.80 o
  -2   8   5      400.16      408.08      5.00 o
  -1   8   5     1140.25     1117.07     10.38 o
   0   8   5      187.45      209.60      4.88 o
   1   8   5     1470.15     1482.96     13.09 o
   2   8   5       69.94       76.89      4.29 o
   3   8   5       53.56       46.62      3.31 o
   4   8   5      574.57      625.92     11.84 o
   5   8   5      342.60      345.73      9.20 o
   6   8   5       73.72       95.12      7.07 o
  -8   9   5      213.80      209.07     11.70 o
  -7   9   5      194.90      169.98     12.33 o
  -6   9   5     1519.52     1492.96     20.94 o
  -5   9   5        5.10        6.16      2.70 o
  -4   9   5       64.91       52.71      3.90 o
  -3   9   5     3452.03     3503.04     28.54 o
  -2   9   5        5.17       10.28      1.42 o
  -1   9   5      438.36      437.44      6.29 o
   0   9   5     7999.72     7872.76     55.01 o
   1   9   5        2.13        7.47      1.66 o
   2   9   5      456.84      488.28      8.45 o
   3   9   5     2649.07     2700.57     34.84 o
   4   9   5      192.39      197.81      7.24 o
   5   9   5       68.09       61.71      5.36 o
   6   9   5      823.64      913.75     18.03 o
  -7  10   5     2522.63     2526.29     46.76 o
  -6  10   5        5.78        9.34      2.52 o
  -5  10   5     1422.58     1407.22     25.11 o
  -4  10   5     5154.21     5254.88     53.17 o
  -3  10   5      559.13      576.92      8.29 o
  -2  10   5      819.44      825.70     12.11 o
  -1  10   5     3995.83     4050.08     36.28 o
   0  10   5      343.21      338.73      7.25 o
   1  10   5     2576.54     2645.86     28.58 o
   2  10   5      711.35      656.39     11.73 o
   3  10   5      238.25      262.33      7.34 o
   4  10   5     1649.29     1620.25     24.85 o
   5  10   5       65.70       79.63      5.56 o
  -7  11   5      119.35      141.24      8.55 o
  -6  11   5     1576.48     1581.49     25.78 o
  -5  11   5      257.59      270.70      8.15 o
  -4  11   5      125.37      118.22      5.69 o
  -3  11   5     4633.27     4552.39     41.78 o
  -2  11   5        2.96        6.48      1.86 o
  -1  11   5     1027.55     1040.49     14.15 o
   0  11   5     6109.06     6115.90     56.28 o
   1  11   5      138.50      125.71      5.78 o
   2  11   5      977.76      994.03     16.30 o
   3  11   5     4608.67     4573.02     47.18 o
   4  11   5       32.20       37.88      4.33 o
   5  11   5      117.13       95.75      7.80 o
  -6  12   5       82.75       89.64      5.96 o
  -5  12   5      739.65      715.46     22.03 o
  -4  12   5     2381.36     2357.07     32.03 o
  -3  12   5        0.91        0.84      1.82 o
  -2  12   5     1141.93     1114.26     15.93 o
  -1  12   5      466.84      477.60      9.83 o
   0  12   5       37.89       46.75      4.13 o
   1  12   5      633.77      646.26     12.14 o
   2  12   5      308.81      278.42      9.65 o
   3  12   5       92.57       93.22      6.93 o
   4  12   5      840.96      785.61     23.75 o
  -5  13   5       40.97       39.58      4.78 o
  -4  13   5        8.32        9.46      3.03 o
  -3  13   5      917.64      901.58     18.88 o
  -2  13   5       55.59       60.74      4.84 o
  -1  13   5       24.61       27.90      3.81 o
   0  13   5      506.14      504.86     12.28 o
   1  13   5      188.67      203.14     11.02 o
   2  13   5       27.33       24.02      3.94 o
   3  13   5      269.54      251.75     11.13 o
  -3  14   5      125.55      131.52      7.76 o
  -2  14   5        5.82        6.42      3.05 o
  -1  14   5        1.20        2.66      2.63 o
   0  14   5      232.24      243.14      9.29 o
   1  14   5      285.73      295.37     10.36 o
   2  14   5       58.71       68.05      5.96 o
 -10   0   6        3.66        1.72      6.54 o
  -9   0   6      512.30      500.68     22.52 o
  -8   0   6      629.46      551.26     41.32 o
  -7   0   6      189.39      189.83     12.94 o
  -6   0   6      402.68      475.62      9.68 o
  -5   0   6     8773.92     8892.45     91.99 o
  -4   0   6      302.34      359.67      6.15 o
  -3   0   6      937.04      939.20     11.06 o
  -2   0   6    21931.12    21343.27    149.27 o
  -1   0   6      529.98      634.20      6.58 o
   0   0   6     1615.52     1627.53     15.22 o
   1   0   6    17177.33    17188.89    146.00 o
   2   0   6       70.78       46.77      5.19 o
   3   0   6      394.20      433.03     16.68 o
   4   0   6     4052.70     4091.22     54.66 o
   5   0   6     1145.39     1290.80     24.36 o
   6   0   6       47.31       34.35      5.34 o
   7   0   6      378.15      493.88     23.76 o
 -10   1   6       93.38      124.93      9.97 o
  -9   1   6      471.36      494.34     15.86 o
  -8   1   6       72.99       75.69      6.84 o
  -7   1   6     1504.00     1377.33     21.64 o
  -6   1   6     7794.73     7734.79     57.91 o
  -5   1   6     2491.21     2581.88     21.82 o
  -4   1   6     2953.60     2782.50     18.86 o
  -3   1   6     6576.15     6624.53     37.00 o
  -2   1   6     7340.46     7550.36     36.92 o
  -1   1   6     1063.21      971.05      6.63 o
   0   1   6      673.93      551.72      5.09 o
   1   1   6      272.98      170.86      6.04 o
   2   1   6     6809.37     6689.37     47.04 o
   3   1   6       10.44       18.22      2.22 o
   4   1   6      201.11      239.68      6.79 o
   5   1   6     1351.78     1225.50     14.74 o
   6   1   6       13.88       17.91      2.94 o
   7   1   6       35.71       71.83      5.93 o
 -10   2   6        3.27       -1.60      3.80 o
  -9   2   6      347.18      336.42     13.04 o
  -8   2   6      963.61      903.22     18.50 o
  -7   2   6       62.76       66.81      5.25 o
  -6   2   6      325.20      345.43      5.82 o
  -5   2   6     7126.31     7029.89     50.00 o
  -4   2   6        3.92        7.26      0.93 o
  -3   2   6     2459.71     2723.69     17.75 o
  -2   2   6     3863.42     3552.77     19.28 o
  -1   2   6      935.92     1003.36      7.14 o
   0   2   6       65.71       53.85      1.63 o
   1   2   6     8289.63     8100.40     50.81 o
   2   2   6        1.22        6.78      1.30 o
   3   2   6      421.73      403.03      6.70 o
   4   2   6     1452.09     1382.22     16.81 o
   5   2   6       41.79       71.29      4.71 o
   6   2   6       12.84       14.08      2.83 o
   7   2   6      290.44      292.59     10.37 o
 -10   3   6      142.59      137.66     10.53 o
  -9   3   6       23.86       12.76      4.62 o
  -8   3   6        0.42        1.87      2.88 o
  -7   3   6       10.46        7.16      2.65 o
  -6   3   6      113.33      122.72      3.35 o
  -5   3   6        7.35        8.49      1.21 o
  -4   3   6      343.50      300.92      4.03 o
  -3   3   6      462.34      550.64      5.57 o
  -2   3   6      469.46      515.00      4.80 o
  -1   3   6     1009.22      997.60      7.45 o
   0   3   6        2.16        3.86      1.13 o
   1   3   6        2.08        3.95      1.10 o
   2   3   6     3933.81     3781.00     28.80 o
   3   3   6      125.13      136.20      4.46 o
   4   3   6      312.21      319.88      7.24 o
   5   3   6      439.54      430.21      9.80 o
   6   3   6        0.51        0.55      2.38 o
   7   3   6      376.55      448.56     12.36 o
  -9   4   6       12.41       11.86      4.33 o
  -8   4   6      608.14      582.10     14.51 o
  -7   4   6      387.68      372.25     11.07 o
  -6   4   6        3.02        4.11      1.33 o
  -5   4   6     1335.08     1355.75     13.35 o
  -4   4   6       89.77       82.70      2.12 o
  -3   4   6     5219.00     5161.81     35.68 o
  -2   4   6      742.28      866.40      7.64 o
  -1   4   6      981.02     1004.01      7.90 o
   0   4   6     4619.06     4561.88     27.33 o
   1   4   6      136.30      137.21      3.36 o
   2   4   6     1750.27     1768.49     15.43 o
   3   4   6        0.44        3.41      1.41 o
   4   4   6      233.73      274.50      7.32 o
   5   4   6      664.18      683.68     12.69 o
   6   4   6       48.43       49.21      4.66 o
   7   4   6       45.51      100.21      7.03 o
  -9   5   6      304.44      334.14     12.09 o
  -8   5   6       82.37       94.14      6.72 o
  -7   5   6      217.61      218.22      8.11 o
  -6   5   6     2387.87     2400.98     23.20 o
  -5   5   6     1138.68     1171.17     11.34 o
  -4   5   6      335.09      354.41      5.42 o
  -3   5   6     5234.36     5297.92     40.95 o
  -2   5   6     1305.46     1268.12     10.69 o
  -1   5   6      737.74      743.86      6.94 o
   0   5   6     4326.52     4133.88     25.26 o
   1   5   6       22.29       43.40      1.92 o
   2   5   6      450.61      406.07      6.34 o
   3   5   6     1072.92     1008.96     14.45 o
   4   5   6      157.64      134.93      5.79 o
   5   5   6       46.29       42.46      3.90 o
   6   5   6      369.39      426.96     11.39 o
   7   5   6      274.54      223.04     12.07 o
  -9   6   6       31.34       40.06      6.05 o
  -8   6   6      285.46      295.03     15.38 o
  -7   6   6     1792.84     1826.58     25.45 o
  -6   6   6      468.13      455.53      7.33 o
  -5   6   6      179.62      201.91      4.80 o
  -4   6   6     1550.81     1525.78     18.32 o
  -3   6   6     1629.98     1638.63     15.59 o
  -2   6   6     3831.30     3884.04     26.13 o
  -1   6   6     9208.37     9115.61     54.90 o
   0   6   6     2775.47     2943.70     19.83 o
   1   6   6     3174.80     3227.46     22.54 o
   2   6   6     1607.51     1519.20     14.42 o
   3   6   6      637.96      653.88     11.04 o
   4   6   6      340.06      351.19      8.52 o
   5   6   6       95.34      105.08      7.52 o
   6   6   6      168.15      133.32      8.08 o
   7   6   6      202.79      258.95     12.67 o
  -9   7   6      790.10      784.48     18.26 o
  -8   7   6      365.61      354.71     10.74 o
  -7   7   6      568.06      540.40     11.52 o
  -6   7   6      994.47     1011.33     12.18 o
  -5   7   6       36.65       41.89      3.66 o
  -4   7   6      574.60      541.19      9.87 o
  -3   7   6     3710.37     3755.64     32.53 o
  -2   7   6      127.98      124.14      2.89 o
  -1   7   6     3539.92     3713.67     25.72 o
   0   7   6     7043.53     6951.80     43.31 o
   1   7   6      186.30      218.08      4.19 o
   2   7   6     1767.84     1819.44     15.63 o
   3   7   6     2270.37     2277.70     21.82 o
   4   7   6      102.55       89.26      5.96 o
   5   7   6      232.54      226.67      9.12 o
   6   7   6      671.62      782.39     19.65 o
  -8   8   6      710.47      693.45     18.58 o
  -7   8   6     1644.85     1623.81     27.22 o
  -6   8   6      207.47      195.93      5.07 o
  -5   8   6      633.11      649.83     12.80 o
  -4   8   6     5188.26     5253.25     46.84 o
  -3   8   6      545.47      515.58      7.16 o
  -2   8   6     2880.50     3074.11     21.94 o
  -1   8   6     2961.89     2902.73     24.00 o
   0   8   6       32.35       65.00      3.55 o
   1   8   6      274.85      268.93      5.01 o
   2   8   6      877.50      833.74     11.59 o
   3   8   6      202.32      203.38      6.77 o
   4   8   6      115.82      108.32      6.70 o
   5   8   6        0.29       -2.03      2.38 o
   6   8   6      660.76      590.78     15.35 o
  -8   9   6      222.72      203.55     11.35 o
  -7   9   6        1.54        4.88      3.54 o
  -6   9   6       26.36       32.71      3.16 o
  -5   9   6       22.07       24.60      3.81 o
  -4   9   6      138.42      140.96      5.93 o
  -3   9   6      868.09      931.68     10.41 o
  -2   9   6      540.45      548.32      7.25 o
  -1   9   6     1718.97     1810.00     18.07 o
   0   9   6     1465.91     1551.13     17.72 o
   1   9   6        0.98        0.17      1.36 o
   2   9   6      409.35      427.60      9.42 o
   3   9   6     1883.14     1797.51     27.28 o
   4   9   6       40.15       29.72      3.60 o
   5   9   6      231.53      218.13      8.40 o
   6   9   6      304.33      361.14     11.67 o
  -7  10   6      112.83      108.97      6.89 o
  -6  10   6       18.14       18.31      4.89 o
  -5  10   6        0.26        2.73      3.23 o
  -4  10   6      582.46      599.20     12.62 o
  -3  10   6      198.41      210.94      5.04 o
  -2  10   6       77.11       83.46      3.89 o
  -1  10   6       51.88       68.45      3.76 o
   0  10   6      101.69      127.57      5.09 o
   1  10   6      308.95      310.75      7.68 o
   2  10   6      256.86      226.53      8.76 o
   3  10   6       10.00       13.49      3.27 o
   4  10   6       59.69       45.31      4.63 o
   5  10   6       28.69       28.06      4.50 o
  -7  11   6      137.19      132.74      7.80 o
  -6  11   6      111.48      122.80     10.12 o
  -5  11   6        4.85        0.13      3.18 o
  -4  11   6       17.96       18.47      2.68 o
  -3  11   6        4.28        8.76      2.08 o
  -2  11   6      213.63      189.21      6.35 o
  -1  11   6       27.18       33.29      2.97 o
   0  11   6      314.39      297.27      7.60 o
   1  11   6        0.73       -1.29      1.83 o
   2  11   6      959.56      972.10     16.94 o
   3  11   6       28.24       49.59      5.03 o
   4  11   6      116.46      124.51      7.63 o
  -6  12   6        6.43        5.98      4.67 o
  -5  12   6     1525.30     1578.98     24.09 o
  -4  12   6      925.68      925.91     21.40 o
  -3  12   6       58.17       60.30      4.02 o
  -2  12   6      914.10      944.93     15.71 o
  -1  12   6      608.90      577.55     12.63 o
   0  12   6       70.78       69.15      5.01 o
   1  12   6      270.83      265.67      8.99 o
   2  12   6       84.32       90.47      6.41 o
   3  12   6        0.04        3.89      3.06 o
   4  12   6      141.74      135.66      9.27 o
  -5  13   6      174.16      196.52      8.51 o
  -4  13   6      696.67      710.09     15.98 o
  -3  13   6      723.09      697.31     15.04 o
  -2  13   6        0.62        3.80      3.21 o
  -1  13   6     1150.26     1158.13     19.87 o
   0  13   6      630.38      615.99     13.98 o
   1  13   6        0.59        2.97      2.66 o
   2  13   6     1053.28     1038.82     19.97 o
  -3  14   6       22.88       28.43      4.45 o
  -2  14   6      866.61      888.69     21.09 o
  -1  14   6      357.21      341.76     10.41 o
   0  14   6       15.33       12.01      3.39 o
   1  14   6      676.18      663.80     15.48 o
 -10   1   7      273.20      287.39     14.43 o
  -9   1   7      197.56      174.53     10.76 o
  -8   1   7        0.03       -3.51      2.60 o
  -7   1   7      749.74      769.45     15.66 o
  -6   1   7     3047.51     3105.65     28.02 o
  -5   1   7       13.89        8.57      1.62 o
  -4   1   7     4481.73     4624.42     39.96 o
  -3   1   7     5034.40     5213.93     30.01 o
  -1   1   7     1122.61     1122.57      7.88 o
   0   1   7        5.28        3.11      0.82 o
   2   1   7       39.66       34.19      2.08 o
   3   1   7        2.21        3.77      1.69 o
   4   1   7        2.76       17.79      2.40 o
   5   1   7       68.15       59.76      4.10 o
   6   1   7       52.37       60.70      4.81 o
   7   1   7       74.46       49.71      6.11 o
 -10   2   7      547.08      475.31     16.65 o
  -9   2   7        4.65        5.50      3.84 o
  -8   2   7      978.45      955.39     19.03 o
  -7   2   7     1412.47     1474.77     25.05 o
  -6   2   7       39.83       27.12      2.29 o
  -5   2   7     3037.18     3230.47     23.00 o
  -3   2   7     3200.74     3487.66     22.40 o
  -2   2   7     7107.23     7320.34     39.03 o
  -1   2   7      710.30      869.16      7.63 o
   0   2   7     7325.21     7360.59     44.70 o
   1   2   7     8219.70     8013.40     48.97 o
   2   2   7      139.97      107.94      4.82 o
   3   2   7     1237.54     1131.61     14.40 o
   4   2   7     2556.79     2536.33     26.48 o
   5   2   7      725.89      821.99     14.31 o
   6   2   7      106.20      101.58      6.07 o
   7   2   7      717.72      969.67     19.11 o
 -10   3   7      308.17      327.45     14.64 o
  -9   3   7     1580.69     1582.51     30.90 o
  -8   3   7        8.00       14.46      3.46 o
  -7   3   7     1986.98     1888.49     30.11 o
  -6   3   7     7454.02     7608.94     69.42 o
  -5   3   7      111.72      155.66      3.09 o
  -4   3   7     9328.71     9624.68     59.26 o
  -3   3   7    14461.88    14901.69     89.24 o
  -2   3   7     1096.04     1030.40      8.61 o
  -1   3   7     5143.17     5251.67     30.95 o
   0   3   7    10757.05    10417.68     66.61 o
   1   3   7       78.09       57.58      3.45 o
   2   3   7     2406.35     2427.33     21.67 o
   3   3   7     1010.11     1075.06     14.05 o
   4   3   7      114.76       92.09      5.80 o
   5   3   7     1762.53     1720.82     22.72 o
   6   3   7      270.39      378.09     10.83 o
   7   3   7      295.13      175.44      9.19 o
  -9   4   7        7.92       11.02      4.19 o
  -8   4   7     2465.27     2370.41     42.89 o
  -7   4   7     1716.83     1737.14     26.54 o
  -6   4   7       40.80       39.98      2.46 o
  -5   4   7     7685.90     7762.84     53.28 o
  -4   4   7     1219.31     1319.00     11.70 o
  -3   4   7     1744.06     1836.59     14.10 o
  -2   4   7     8466.88     8461.63     54.58 o
  -1   4   7     1688.71     1648.77     13.02 o
   0   4   7     2292.10     2456.53     25.22 o
   1   4   7    12753.19    12514.11     80.39 o
   2   4   7      456.80      456.62      8.01 o
   3   4   7      976.21      921.44     12.86 o
   4   4   7     4189.76     4281.43     42.74 o
   5   4   7       19.97       45.00      4.06 o
   6   4   7      504.62      484.63     13.53 o
   7   4   7      534.13      653.37     19.05 o
  -9   5   7     1715.88     1639.24     31.23 o
  -8   5   7       97.17      104.41      6.51 o
  -7   5   7      648.62      592.65     12.38 o
  -6   5   7     2220.82     2252.71     21.01 o
  -5   5   7      319.99      279.65      5.25 o
  -4   5   7     1455.47     1461.75     12.65 o
  -3   5   7     2460.02     2563.91     19.79 o
  -2   5   7      408.93      413.56      5.05 o
  -1   5   7     4622.12     4644.46     31.23 o
   0   5   7     4128.72     4073.11     26.19 o
   1   5   7      870.77      901.13     11.55 o
   2   5   7     4544.72     4369.18     33.58 o
   3   5   7      740.63      753.00     11.49 o
   4   5   7      152.62      136.28      6.21 o
   5   5   7      877.56      908.61     20.11 o
   6   5   7      166.47      224.40     15.64 o
   7   5   7        1.46       13.79      4.84 o
  -9   6   7       41.41       41.12      5.43 o
  -8   6   7     1317.09     1255.28     22.56 o
  -7   6   7      274.20      273.52      8.27 o
  -6   6   7      540.49      512.66      9.39 o
  -5   6   7     2330.38     2384.74     18.50 o
  -4   6   7      253.32      267.55      4.76 o
  -3   6   7       27.43       28.20      1.55 o
  -2   6   7     4421.91     4595.46     30.63 o
  -1   6   7       69.73       83.22      2.40 o
   0   6   7       94.67       73.04      2.89 o
   1   6   7      672.43      666.06      7.59 o
   2   6   7      142.97      164.62      4.39 o
   3   6   7       10.11       19.31      3.68 o
   4   6   7        0.97       -0.03      1.93 o
   5   6   7      309.92      279.10     10.10 o
   6   6   7        1.83        0.79      3.24 o
  -9   7   7       45.57       42.14      6.49 o
  -8   7   7        0.35        2.88      2.86 o
  -7   7   7      541.09      557.82     14.58 o
  -6   7   7        6.78        7.90      1.44 o
  -5   7   7       24.94       11.76      2.11 o
  -4   7   7      836.71      784.68     12.40 o
  -3   7   7        0.07        3.71      1.31 o
  -2   7   7     1151.00     1216.94     10.99 o
  -1   7   7      330.62      373.36      5.26 o
   0   7   7      128.45      122.39      3.00 o
   1   7   7      164.72      166.88      3.77 o
   2   7   7      261.55      247.64      6.06 o
   3   7   7      154.80      145.24      6.07 o
   4   7   7        0.00       -1.91      2.24 o
   5   7   7      102.11      100.88      6.91 o
   6   7   7       23.99       27.01      4.71 o
  -8   8   7      284.35      323.46     16.08 o
  -7   8   7      739.63      758.12     16.50 o
  -6   8   7      762.33      733.40     20.62 o
  -5   8   7      813.41      786.35     12.58 o
  -4   8   7       62.02       60.64      4.10 o
  -3   8   7     1646.24     1555.82     13.99 o
  -2   8   7        0.62        3.69      1.14 o
  -1   8   7      199.92      210.50      4.96 o
   0   8   7      994.89     1011.49     10.70 o
   1   8   7      232.84      240.25      5.67 o
   2   8   7      416.23      424.57      8.40 o
   3   8   7      526.33      564.78     11.20 o
   4   8   7       11.60       12.20      2.97 o
   5   8   7      438.13      445.51     11.95 o
   6   8   7       17.81       28.55      4.90 o
  -8   9   7      414.09      422.72     23.52 o
  -7   9   7     1315.47     1232.11     28.81 o
  -6   9   7      897.87      888.92     18.20 o
  -5   9   7       11.05        7.09      2.42 o
  -4   9   7     3185.42     3117.69     34.21 o
  -3   9   7      803.67      800.94     11.42 o
  -2   9   7        6.70       10.24      1.43 o
  -1   9   7     2032.90     2061.97     20.57 o
   0   9   7      809.58      787.51     11.60 o
   1   9   7        1.52        0.27      1.54 o
   2   9   7     1961.53     1951.98     22.32 o
   3   9   7      705.65      766.08     18.16 o
   4   9   7      159.60      156.80      7.24 o
   5   9   7      394.00      419.70     11.79 o
  -7  10   7     1047.88     1017.15     23.11 o
  -6  10   7      915.60      888.44     22.60 o
  -5  10   7     2573.66     2556.38     35.82 o
  -4  10   7     3168.19     3179.77     30.81 o
  -3  10   7      642.35      636.91      9.48 o
  -2  10   7     2682.25     2685.44     26.79 o
  -1  10   7     3373.14     3244.59     32.83 o
   0  10   7      921.48      917.84     13.15 o
   1  10   7     1210.99     1178.40     16.82 o
   2  10   7     1081.15     1095.76     18.22 o
   3  10   7     1307.20     1294.68     22.21 o
   4  10   7      296.69      289.79     10.67 o
   5  10   7       49.80       86.54      6.87 o
  -7  11   7      512.47      499.50     49.69 o
  -6  11   7      391.02      350.83     13.18 o
  -5  11   7      457.87      491.91     14.83 o
  -4  11   7     2365.47     2296.62     27.19 o
  -3  11   7     1359.51     1339.39     17.69 o
  -2  11   7       26.76       30.65      3.08 o
  -1  11   7     3506.16     3451.22     36.12 o
   0  11   7     1097.03     1010.25     16.81 o
   1  11   7      196.13      196.51      7.78 o
   2  11   7     2169.94     2081.05     30.11 o
   3  11   7     1636.55     1604.54     25.96 o
   4  11   7      214.86      202.73      9.62 o
  -6  12   7      109.56      110.82     10.14 o
  -5  12   7     1021.80     1002.49     22.87 o
  -4  12   7     1828.95     1923.96     26.07 o
  -3  12   7     1198.67     1234.01     18.20 o
  -2  12   7      982.95      963.46     16.01 o
  -1  12   7      542.28      500.08     11.40 o
   0  12   7     1004.83     1004.98     18.44 o
   1  12   7       53.90       49.94      6.16 o
   2  12   7      206.63      196.72      9.19 o
   3  12   7      685.32      674.33     15.82 o
  -5  13   7      159.02      185.61      7.52 o
  -4  13   7      468.21      457.90     14.35 o
  -3  13   7      296.50      297.59     10.65 o
  -2  13   7       20.87       22.74      3.58 o
  -1  13   7      481.03      480.39     12.14 o
   0  13   7       26.21       20.02      3.62 o
   1  13   7       52.86       57.60      5.73 o
   2  13   7      143.15      139.41      8.16 o
  -3  14   7       51.12       44.54      4.94 o
  -2  14   7      110.09      110.30      6.83 o
  -1  14   7        3.81        4.28      2.86 o
   0  14   7      198.90      208.16      9.98 o
 -10   0   8      681.57      664.27     28.11 o
  -9   0   8     1676.30     1557.14     43.62 o
  -8   0   8      129.01      150.29     13.13 o
  -7   0   8        4.20       11.53      3.67 o
  -6   0   8     1793.38     1719.87     23.31 o
  -5   0   8     2628.97     2698.86     29.44 o
  -4   0   8      217.11      195.55      4.63 o
  -3   0   8     5031.09     5330.25     42.68 o
  -2   0   8     2298.41     2253.33     20.27 o
  -1   0   8     2221.01     2515.95     23.83 o
   0   0   8     1331.97     1200.63     14.85 o
   1   0   8     1421.59     1399.92     20.44 o
   2   0   8      674.09      561.50     11.07 o
   3   0   8     3300.32     3339.31     46.78 o
   4   0   8     4399.23     4541.19     90.64 o
   5   0   8      183.90      124.10      7.94 o
   6   0   8      216.89      258.60     13.59 o
   7   0   8      827.91     1182.72     33.74 o
 -10   1   8      857.12      871.43     23.10 o
  -9   1   8      917.86      942.82     22.64 o
  -8   1   8     2149.61     2048.44     35.08 o
  -7   1   8      637.33      595.78     13.54 o
  -6   1   8     3036.50     3088.18     28.03 o
  -5   1   8     3030.87     2959.98     27.34 o
  -4   1   8     4935.02     5292.49     34.09 o
  -3   1   8    12123.38    11813.42     61.53 o
  -2   1   8     3637.07     3779.42     25.82 o
  -1   1   8     1343.07     1121.58      8.83 o
   0   1   8     4603.39     4174.51     27.23 o
   1   1   8     1069.12     1012.99     10.22 o
   2   1   8      233.26      255.27      5.03 o
   3   1   8      649.97      662.12      9.21 o
   4   1   8     1507.46     1326.54     18.87 o
   5   1   8      108.20      127.87      5.97 o
   6   1   8        7.95       28.95      4.00 o
   7   1   8      306.57      248.34     12.17 o
 -10   2   8      330.61      276.98     13.97 o
  -9   2   8      221.80      216.89     11.57 o
  -8   2   8      127.86      129.40      8.64 o
  -7   2   8       88.07      110.76      6.62 o
  -6   2   8      971.15      950.84     12.66 o
  -5   2   8     2363.12     2483.03     19.80 o
  -4   2   8     1187.27     1234.47      9.78 o
  -2   2   8     5166.27     5050.20     29.86 o
  -1   2   8       17.34       19.44      1.51 o
   0   2   8      712.34      713.56     12.16 o
   1   2   8     2756.32     2642.88     20.59 o
   2   2   8     1275.19     1308.96     13.32 o
   3   2   8     1306.16     1320.31     14.74 o
   4   2   8     1100.61     1154.06     15.93 o
   5   2   8      650.25      572.96     12.02 o
   6   2   8       53.55       44.21      4.54 o
   7   2   8      107.40      168.45      9.28 o
 -10   3   8      186.18      190.83     12.10 o
  -9   3   8      405.72      370.17     16.23 o
  -8   3   8       12.41       10.57      3.70 o
  -7   3   8      281.73      283.93     10.10 o
  -6   3   8      722.34      767.51     10.21 o
  -5   3   8     1015.20      963.32     10.15 o
  -4   3   8        9.43       23.58      1.39 o
  -3   3   8     1287.63     1283.81     10.67 o
  -2   3   8     2626.35     2635.77     18.18 o
  -1   3   8      712.35      684.92      7.01 o
   0   3   8      678.65      706.07      7.63 o
   1   3   8     1972.84     1989.65     16.66 o
   2   3   8      183.42      175.25      5.32 o
   3   3   8      298.97      318.29      7.32 o
   4   3   8     1370.43     1298.52     18.61 o
   5   3   8      174.66      193.06      8.03 o
   6   3   8        5.44       11.50      3.86 o
   7   3   8        5.69        6.00      3.99 o
  -9   4   8       24.70       17.77      4.91 o
  -8   4   8      122.47      133.54      7.87 o
  -7   4   8       41.31       41.22      4.00 o
  -6   4   8      539.49      512.89      8.06 o
  -5   4   8        2.51        5.87      1.35 o
  -4   4   8        1.23        2.74      0.85 o
  -3   4   8      209.40      210.66      3.76 o
  -2   4   8       13.97        7.92      1.08 o
  -1   4   8      325.70      304.06      4.42 o
   0   4   8     3902.35     3907.30     25.87 o
   1   4   8      586.39      665.06      8.52 o
   2   4   8        0.79        1.70      1.55 o
   3   4   8     1477.72     1498.88     18.24 o
   4   4   8       73.92       80.31      5.17 o
   5   4   8      259.87      261.26      8.77 o
   6   4   8      241.86      315.01     13.48 o
  -9   5   8       12.64       15.80      4.57 o
  -8   5   8       11.45       15.67      3.62 o
  -7   5   8     3041.26     2912.28     35.82 o
  -6   5   8      480.65      483.63      7.81 o
  -5   5   8      448.28      435.73      5.63 o
  -4   5   8     5956.27     5904.07     41.55 o
  -3   5   8      245.03      272.72      4.24 o
  -2   5   8       39.54       29.79      1.65 o
  -1   5   8     6235.89     6068.32     39.67 o
   0   5   8     1930.28     1825.35     14.44 o
   1   5   8       63.32       58.33      3.26 o
   2   5   8     3210.87     3166.17     29.01 o
   3   5   8       42.45       40.98      3.66 o
   4   5   8        2.19        1.36      2.10 o
   5   5   8      157.01      146.30      9.81 o
   6   5   8      222.35      170.95     10.67 o
  -9   6   8      314.35      337.89     11.90 o
  -8   6   8     2188.16     2110.39     31.96 o
  -7   6   8        7.69       16.82      2.98 o
  -6   6   8     1442.90     1423.54     15.92 o
  -5   6   8     1746.91     1900.71     16.54 o
  -4   6   8       22.66       23.93      1.54 o
  -3   6   8     1295.75     1357.70     12.35 o
  -2   6   8     1026.95     1048.47     11.30 o
  -1   6   8      139.83      133.51      5.36 o
   0   6   8     3950.85     4048.67     29.34 o
   1   6   8     3280.37     3273.62     24.49 o
   2   6   8       10.81       26.34      2.74 o
   3   6   8     2389.99     2313.28     29.01 o
   4   6   8      144.15      188.26      8.94 o
   5   6   8       41.18       62.75      5.80 o
   6   6   8      455.84      520.85     16.85 o
  -9   7   8      510.27      470.51     16.27 o
  -8   7   8       11.55       14.80      4.37 o
  -7   7   8     3406.95     3286.94     49.12 o
  -6   7   8      263.03      296.99      5.49 o
  -5   7   8      489.22      462.88      7.41 o
  -4   7   8     2197.66     2304.22     18.82 o
  -3   7   8      864.37      862.04      9.14 o
  -2   7   8      338.36      363.93      6.03 o
  -1   7   8     5352.48     5416.69     41.26 o
   0   7   8       94.98       93.28      3.04 o
   1   7   8      315.67      364.50      6.64 o
   2   7   8     4268.23     4237.29     35.55 o
   3   7   8      124.27      154.62      6.30 o
   4   7   8       92.12       77.88      6.01 o
   5   7   8      716.13      798.05     20.82 o
   6   7   8       15.08       36.36      5.96 o
  -8   8   8     1813.58     1750.80     36.61 o
  -7   8   8      130.88      152.56      8.10 o
  -6   8   8     2299.60     2238.11     29.22 o
  -5   8   8     3613.66     3749.74     39.21 o
  -4   8   8        0.75        2.94      1.13 o
  -3   8   8     1229.26     1315.29     12.56 o
  -2   8   8     2534.22     2488.06     22.04 o
  -1   8   8      297.02      268.69      4.94 o
   0   8   8     1651.91     1630.29     21.93 o
   1   8   8      684.18      660.90     10.10 o
   2   8   8      171.70      165.35      7.04 o
   3   8   8      537.64      499.83     11.24 o
   4   8   8       12.08       15.15      3.51 o
   5   8   8       43.69       18.33      4.01 o
  -8   9   8      328.14      334.06     14.05 o
  -7   9   8      566.29      558.02     17.40 o
  -6   9   8       85.12       93.02      6.26 o
  -5   9   8      129.63      155.58      7.08 o
  -4   9   8      507.65      556.24     10.80 o
  -3   9   8        1.08        4.00      1.41 o
  -2   9   8      334.53      375.32     10.01 o
  -1   9   8     4888.62     4901.15     43.25 o
   0   9   8       41.18       48.59      3.36 o
   1   9   8     1769.32     1687.99     19.93 o
   2   9   8     1730.58     1646.24     23.56 o
   3   9   8        8.11        9.50      3.17 o
   4   9   8       57.42       59.61      5.64 o
   5   9   8      415.93      427.64     13.17 o
  -7  10   8       91.49       83.07     14.24 o
  -6  10   8        1.00        0.05      3.75 o
  -5  10   8       94.59       88.76      6.10 o
  -4  10   8      212.98      220.67      7.06 o
  -3  10   8      138.90      160.23      5.55 o
  -2  10   8      404.03      422.12     10.08 o
  -1  10   8       18.86       19.79      2.80 o
   0  10   8      821.03      766.57     13.31 o
   1  10   8        0.13       -2.23      2.12 o
   2  10   8       88.17       92.70      6.10 o
   3  10   8        9.79       12.87      3.52 o
   4  10   8       53.64       60.35      5.88 o
  -6  11   8       52.88       43.04      8.76 o
  -5  11   8       70.93       62.91      6.03 o
  -4  11   8        4.13        5.63      2.22 o
  -3  11   8      199.10      205.63      6.54 o
  -2  11   8       18.41       15.00      2.75 o
  -1  11   8       57.07       63.96      4.53 o
   0  11   8      348.93      353.43      9.54 o
   1  11   8       75.01       96.74      6.46 o
   2  11   8      226.15      252.71      9.79 o
   3  11   8      135.20      139.04      8.26 o
  -6  12   8      520.21      531.82     18.90 o
  -5  12   8     1346.55     1309.20     26.96 o
  -4  12   8      403.93      416.98     10.15 o
  -3  12   8      677.72      655.27     12.42 o
  -2  12   8     1621.37     1626.24     24.25 o
  -1  12   8      340.56      328.86      9.82 o
   0  12   8       57.15       47.63      5.89 o
   1  12   8      420.60      375.72     11.43 o
   2  12   8        7.37        8.84      3.39 o
  -4  13   8      607.95      569.05     13.32 o
  -3  13   8      374.46      366.16     11.64 o
  -2  13   8      810.04      837.12     16.47 o
  -1  13   8      855.10      832.49     16.88 o
   0  13   8       98.75       91.52      7.72 o
   1  13   8      542.05      551.73     14.20 o
 -10   1   9      143.36      137.39     10.73 o
  -9   1   9        1.57        5.10      3.79 o
  -8   1   9      721.66      674.45     18.49 o
  -7   1   9      315.55      329.98      9.99 o
  -6   1   9      213.00      212.95      4.84 o
  -5   1   9      156.64      166.13      3.27 o
  -4   1   9     2449.80     2468.41     16.05 o
  -3   1   9     1460.62     1520.71     10.95 o
  -2   1   9       29.11       33.74      1.63 o
  -1   1   9     1531.82     1583.08     12.37 o
   0   1   9      825.17      706.86      7.65 o
   1   1   9        8.83       14.54      1.67 o
   2   1   9      184.75      202.75      4.75 o
   3   1   9      303.13      318.51      6.84 o
   4   1   9       65.00       63.76      3.94 o
   5   1   9        5.76        5.49      2.46 o
   6   1   9        0.72        3.98      2.96 o
 -10   2   9      264.91      271.77     14.35 o
  -9   2   9      774.36      702.96     19.14 o
  -8   2   9      568.55      546.15     15.65 o
  -7   2   9      172.68      198.22      8.44 o
  -6   2   9       17.57       23.11      3.39 o
  -5   2   9      841.36      895.92      8.87 o
  -4   2   9      338.04      415.69      4.89 o
  -3   2   9     3896.62     4009.92     23.68 o
  -2   2   9     2124.93     2211.04     16.16 o
  -1   2   9     1221.73     1372.56     16.51 o
   0   2   9     6770.75     6815.93     45.79 o
   1   2   9      657.24      634.57      8.20 o
   2   2   9      696.84      681.98      9.50 o
   3   2   9     2016.42     2055.57     20.56 o
   4   2   9      586.59      640.70     17.00 o
   5   2   9       51.51       38.10      3.97 o
   6   2   9      369.15      479.66     12.25 o
 -10   3   9      744.52      756.64     21.29 o
  -9   3   9      349.75      332.99     17.97 o
  -8   3   9      664.78      611.49     20.55 o
  -7   3   9     4285.52     4171.75     47.45 o
  -6   3   9     2620.12     2655.30     23.90 o
  -5   3   9     1119.33     1049.11     10.72 o
  -4   3   9    11266.40    11680.41     66.99 o
  -3   3   9     6411.48     6755.80     41.51 o
  -2   3   9     4382.85     4600.02     29.91 o
  -1   3   9     6714.36     6672.49     46.74 o
   0   3   9     1207.27     1092.30     10.63 o
   1   3   9     2079.78     2140.66     20.50 o
   2   3   9     1868.71     1858.68     19.37 o
   3   3   9      121.84      156.08      5.44 o
   4   3   9      546.27      485.40     10.92 o
   5   3   9       86.15      115.55      6.50 o
   6   3   9       10.49       45.63      6.39 o
  -9   4   9      455.85      418.32     14.34 o
  -8   4   9     1740.25     1694.29     25.69 o
  -7   4   9     1003.17     1004.44     17.30 o
  -6   4   9     4167.25     4061.14     34.14 o
  -5   4   9     3608.02     3739.96     28.23 o
  -4   4   9       11.53       15.61      1.22 o
  -3   4   9     9617.05     9930.34     64.02 o
  -2   4   9     3037.49     2944.47     22.33 o
  -1   4   9      317.23      392.94      6.39 o
   0   4   9     4599.66     4594.97     32.87 o
   1   4   9     2634.76     2566.17     21.67 o
   2   4   9      259.38      254.35      7.76 o
   3   4   9     2653.07     2539.53     27.06 o
   4   4   9      205.29      260.71      8.23 o
   5   4   9      218.52      163.04      8.30 o
   6   4   9      279.62      317.42     13.89 o
  -9   5   9      370.17      381.18     13.40 o
  -8   5   9        2.37        1.11      2.75 o
  -7   5   9     1331.64     1331.97     20.81 o
  -6   5   9     1284.36     1349.03     14.05 o
  -5   5   9      462.27      438.15      6.16 o
  -4   5   9     1059.49     1122.21     11.03 o
  -3   5   9      322.62      303.21      5.47 o
  -2   5   9     1573.78     1631.25     15.09 o
  -1   5   9     1094.75     1079.23     10.75 o
   0   5   9      335.29      298.76      4.87 o
   1   5   9     2898.53     2889.56     26.40 o
   2   5   9     1618.21     1565.96     18.79 o
   3   5   9      115.60      140.59      6.97 o
   4   5   9     1150.07     1105.04     18.95 o
   5   5   9      297.22      343.58     11.57 o
   6   5   9       69.85      105.36      8.98 o
  -9   6   9      388.22      377.87     13.34 o
  -8   6   9       18.86       15.83      3.72 o
  -7   6   9        6.04        7.16      2.45 o
  -6   6   9     1923.96     1840.11     21.92 o
  -5   6   9      459.05      464.85      6.45 o
  -4   6   9       13.22       19.57      1.65 o
  -3   6   9      743.39      809.88      9.63 o
  -2   6   9      557.81      564.61      7.24 o
  -1   6   9     1370.88     1293.67     13.76 o
   0   6   9      578.30      575.96      8.02 o
   1   6   9      370.11      348.92      6.36 o
   2   6   9      163.99      168.45      6.40 o
   3   6   9       19.66       12.82      2.97 o
   4   6   9       22.63       31.43      4.02 o
   5   6   9       50.51       33.77      4.86 o
  -9   7   9      103.09       96.58      8.71 o
  -8   7   9      145.96      131.40      9.14 o
  -7   7   9       36.59       41.37      5.02 o
  -6   7   9       46.11       46.04      2.60 o
  -5   7   9        9.25        8.83      1.46 o
  -4   7   9      993.85      987.53     11.65 o
  -3   7   9      384.15      359.65      6.38 o
  -2   7   9       17.90       25.81      2.19 o
  -1   7   9      379.42      374.75      7.13 o
   0   7   9        0.04        2.68      1.19 o
   1   7   9      828.90      806.80     11.94 o
   2   7   9       37.30       51.81      3.51 o
   3   7   9       77.34       67.71      4.67 o
   4   7   9      316.25      321.24     10.93 o
   5   7   9        6.62        4.06      3.49 o
  -8   8   9      254.92      255.71     11.77 o
  -7   8   9       54.86       57.50      5.56 o
  -6   8   9        9.06       12.51      2.09 o
  -5   8   9      872.56      872.44     11.17 o
  -4   8   9      373.69      368.14      6.34 o
  -3   8   9      244.95      245.26      5.49 o
  -2   8   9      708.21      666.45     10.67 o
  -1   8   9       43.71       44.72      4.14 o
   0   8   9       68.18       63.61      4.16 o
   1   8   9      741.51      742.98     13.13 o
   2   8   9        4.50        2.58      2.30 o
   3   8   9      407.73      422.95     11.12 o
   4   8   9      143.39      168.87      8.51 o
   5   8   9       21.36       17.71      4.33 o
  -8   9   9       58.78       47.81      6.57 o
  -7   9   9      719.00      745.44     26.73 o
  -6   9   9      465.63      487.78     14.58 o
  -5   9   9      100.14       87.00      5.52 o
  -4   9   9     2492.60     2485.07     23.55 o
  -3   9   9        1.36        1.31      1.63 o
  -2   9   9       71.15       79.78      4.53 o
  -1   9   9     2156.62     2117.96     25.02 o
   0   9   9        0.10        1.94      1.87 o
   1   9   9      252.19      258.04      8.53 o
   2   9   9     2073.66     2138.07     28.66 o
   3   9   9        2.59        6.32      3.10 o
   4   9   9      238.87      229.91     10.57 o
  -7  10   9      127.94      101.00     23.28 o
  -6  10   9     1063.95     1057.41     25.62 o
  -5  10   9     3851.73     3750.59     47.31 o
  -4  10   9       86.96       90.25      4.81 o
  -3  10   9     2570.75     2577.24     28.60 o
  -2  10   9     5711.96     5628.73     53.35 o
  -1  10   9        6.99       11.29      2.55 o
   0  10   9     1605.77     1580.09     21.32 o
   1  10   9     1057.98     1008.92     17.65 o
   2  10   9       32.13       32.18      4.31 o
   3  10   9      155.40      144.09      8.53 o
   4  10   9      103.24      126.03      8.37 o
  -6  11   9      315.05      295.92     17.98 o
  -5  11   9       88.97       80.48      6.68 o
  -4  11   9     1710.66     1696.73     26.78 o
  -3  11   9      127.34      127.82      5.57 o
  -2  11   9      691.09      710.21     12.91 o
  -1  11   9     2999.87     2995.97     33.43 o
   0  11   9      157.52      181.89      8.44 o
   1  11   9      907.35      893.22     17.98 o
   2  11   9     1588.58     1549.64     27.71 o
   3  11   9       63.93       59.35      5.79 o
  -5  12   9      910.11      866.95     20.52 o
  -4  12   9       28.41       30.24      3.90 o
  -3  12   9      356.04      339.18     10.34 o
  -2  12   9     1936.44     1944.13     27.93 o
  -1  12   9       59.21       66.98      5.50 o
   0  12   9      370.28      359.39     10.93 o
   1  12   9      384.15      355.58     11.30 o
   2  12   9       82.99       83.42      8.73 o
  -4  13   9      199.59      213.05      9.77 o
  -3  13   9       32.92       31.65      6.36 o
  -2  13   9       14.78       21.62      3.92 o
  -1  13   9      764.52      795.97     16.81 o
   0  13   9        5.16        4.07      3.24 o
 -10   0  10      210.76      218.84     18.45 o
  -9   0  10     3162.14     3179.15     71.35 o
  -8   0  10     1821.86     1857.39     93.10 o
  -7   0  10      102.06       90.77      9.90 o
  -6   0  10     3814.37     3966.72     52.87 o
  -5   0  10      190.92      155.56      4.68 o
  -3   0  10     8707.43     9034.24     70.85 o
  -2   0  10      279.16      307.06      8.30 o
  -1   0  10     1381.53     1610.91     21.77 o
   0   0  10     9139.51     9084.73     88.71 o
   1   0  10      516.74      577.96     11.47 o
   2   0  10      726.64      697.34     13.55 o
   3   0  10     3452.67     3427.91     45.95 o
   4   0  10       13.58       33.67      4.34 o
   5   0  10      260.08      254.45     13.94 o
   6   0  10     1146.13     1349.71     36.64 o
 -10   1  10     1697.00     1626.69     33.53 o
  -9   1  10       18.79       13.25      4.34 o
  -8   1  10     1286.42     1203.63     34.88 o
  -7   1  10     3524.24     3450.33     44.61 o
  -6   1  10     1485.34     1357.94     15.69 o
  -5   1  10     4046.83     4108.61     28.11 o
  -4   1  10     8507.06     8723.06     51.05 o
  -3   1  10       70.35       64.63      2.14 o
  -2   1  10     6883.84     7244.79     46.27 o
  -1   1  10     7796.72     7515.59     48.18 o
   0   1  10       67.30       51.33      3.81 o
   1   1  10     1257.59     1174.69     12.66 o
   2   1  10       39.50       49.75      3.26 o
   3   1  10        1.40       13.98      2.44 o
   4   1  10      794.17      794.85     12.90 o
   5   1  10       73.54      113.67      6.67 o
   6   1  10       16.58        7.11      4.07 o
 -10   2  10       51.31       54.69      7.86 o
  -9   2  10     1402.25     1346.27     28.36 o
  -8   2  10      251.33      259.13     11.10 o
  -7   2  10       11.11       22.99      3.25 o
  -6   2  10     3889.99     3905.19     40.56 o
  -5   2  10      103.11       77.69      2.58 o
  -4   2  10       87.04       90.82      2.87 o
  -3   2  10     7836.37     8094.69     47.73 o
  -2   2  10       95.47      105.10      3.02 o
  -1   2  10      223.41      304.69      7.24 o
   0   2  10     5023.83     4878.90     34.60 o
   1   2  10      319.84      325.54      6.68 o
   2   2  10        8.45        7.76      1.74 o
   3   2  10     1446.87     1427.40     21.25 o
   4   2  10       89.76       50.78      4.38 o
   5   2  10       60.50       52.86      5.20 o
   6   2  10      534.91      626.24     18.24 o
  -9   3  10       17.76       18.13      4.81 o
  -8   3  10      479.82      479.94     13.31 o
  -7   3  10      686.36      660.34     13.72 o
  -6   3  10       29.87       27.35      3.06 o
  -5   3  10      218.16      198.59      4.24 o
  -4   3  10       35.41       51.01      2.21 o
  -3   3  10      478.33      463.38      6.18 o
  -2   3  10      148.11      171.45      3.61 o
  -1   3  10       84.11       89.42      3.40 o
   0   3  10       60.11       61.95      2.52 o
   1   3  10      336.28      312.68      6.33 o
   2   3  10        4.70        9.11      1.95 o
   3   3  10      110.05      108.44      5.45 o
   4   3  10      698.46      711.26     13.77 o
   5   3  10        0.01       -0.92      2.73 o
   6   3  10        0.45        9.46      4.21 o
  -9   4  10      141.71      117.88      8.95 o
  -8   4  10      627.20      661.74     14.61 o
  -7   4  10      187.09      174.18      7.38 o
  -6   4  10      139.26      133.21      5.34 o
  -5   4  10      706.21      733.05      9.54 o
  -4   4  10       41.71       48.56      1.88 o
  -3   4  10     1015.78      963.11     10.55 o
  -2   4  10        5.89        3.47      1.00 o
  -1   4  10     3420.39     3493.11     25.58 o
   0   4  10       47.08       41.58      2.23 o
   1   4  10      229.04      239.52      5.33 o
   2   4  10     1261.80     1268.33     15.44 o
   3   4  10      278.07      304.71      9.21 o
   4   4  10      411.22      392.07     10.97 o
   5   4  10      215.06      239.61     10.18 o
  -9   5  10       18.02       11.04      5.51 o
  -8   5  10     2058.18     1981.11     28.63 o
  -7   5  10     1132.36     1112.55     18.77 o
  -6   5  10       98.19      119.80      5.16 o
  -5   5  10     4660.12     4703.61     36.77 o
  -4   5  10     2541.99     2537.12     20.49 o
  -3   5  10      160.93      136.08      4.15 o
  -2   5  10     2469.70     2409.68     20.48 o
  -1   5  10     1171.95     1081.28     11.61 o
   0   5  10        8.12       12.04      1.69 o
   1   5  10       96.29       94.67      3.96 o
   2   5  10     1495.60     1562.81     20.71 o
   3   5  10        0.91        2.44      2.47 o
   4   5  10      208.94      202.26      8.81 o
   5   5  10       55.49       95.30      7.51 o
  -9   6  10     1052.85     1021.96     28.16 o
  -8   6  10     1240.91     1294.34     23.12 o
  -7   6  10      480.61      485.72     11.31 o
  -6   6  10     1859.35     1814.81     20.30 o
  -5   6  10     3272.66     3311.46     29.32 o
  -4   6  10     2075.01     2055.69     20.17 o
  -3   6  10     1464.33     1532.27     17.20 o
  -2   6  10      268.98      255.05      6.35 o
  -1   6  10     5061.52     5083.84     42.34 o
   0   6  10      701.84      686.69     10.02 o
   1   6  10      961.77      950.14     11.69 o
   2   6  10     1064.46     1011.94     16.25 o
   3   6  10     1012.55     1057.68     18.39 o
   4   6  10      505.70      572.86     14.68 o
   5   6  10      363.34      363.67     12.83 o
  -8   7  10     1157.64     1085.00     27.03 o
  -7   7  10     1615.80     1577.07     27.21 o
  -6   7  10      517.90      546.44      9.32 o
  -5   7  10     3020.81     2944.89     26.89 o
  -4   7  10     2695.99     2825.56     26.08 o
  -3   7  10      344.08      363.58      9.28 o
  -2   7  10     2696.10     2774.96     28.22 o
  -1   7  10      308.91      311.36      7.19 o
   0   7  10      255.38      283.35      7.11 o
   1   7  10     1922.12     1892.43     22.23 o
   2   7  10     1377.99     1364.29     18.75 o
   3   7  10      137.68      118.26      6.19 o
   4   7  10      954.05      934.89     19.58 o
   5   7  10      422.80      551.77     15.59 o
  -8   8  10      735.50      744.70     20.69 o
  -7   8  10      741.79      722.43     17.91 o
  -6   8  10     2624.95     2575.42     31.70 o
  -5   8  10     2954.30     3057.75     28.61 o
  -4   8  10     2193.20     2195.83     23.53 o
  -3   8  10     2522.09     2611.30     31.03 o
  -2   8  10      795.76      809.74     12.44 o
  -1   8  10      880.84      912.19     13.57 o
   0   8  10     1300.94     1232.40     17.83 o
   1   8  10     1468.46     1404.46     22.80 o
   2   8  10      857.22      799.63     14.70 o
   3   8  10      294.29      295.67     11.01 o
   4   8  10       68.26      102.82      8.11 o
  -7   9  10      365.27      374.70     13.17 o
  -6   9  10      441.11      477.34     11.90 o
  -5   9  10      294.77      327.60      7.94 o
  -4   9  10      317.20      337.99      7.43 o
  -3   9  10       22.57       26.05      2.90 o
  -2   9  10      939.82      975.32     15.01 o
  -1   9  10      205.45      200.46      7.06 o
   0   9  10      601.77      618.69     15.17 o
   1   9  10     2231.81     2154.63     29.90 o
   2   9  10      366.79      365.35     15.71 o
   3   9  10      434.85      393.04     18.91 o
   4   9  10      325.47      336.44     12.81 o
  -7  10  10       30.04       17.48     13.08 o
  -6  10  10       69.49       71.86      7.92 o
  -5  10  10      292.31      312.00      8.80 o
  -4  10  10       92.70      100.48      5.47 o
  -3  10  10        5.24       17.25      2.73 o
  -2  10  10      328.67      317.11      8.39 o
  -1  10  10      344.27      360.19      9.11 o
   0  10  10       47.67       38.53      3.99 o
   1  10  10       24.31       26.17      4.25 o
   2  10  10      421.53      390.65     11.95 o
   3  10  10        0.46        2.46      3.06 o
  -6  11  10       67.68       77.52     10.26 o
  -5  11  10       41.36       31.96      3.59 o
  -4  11  10      150.38      134.63      6.85 o
  -3  11  10        4.76        5.02      2.45 o
  -2  11  10       82.63       72.34      5.53 o
  -1  11  10       75.06       70.03      5.50 o
   0  11  10        6.34        9.26      3.35 o
   1  11  10        2.52        3.53      3.19 o
   2  11  10        3.64        9.62      3.62 o
  -5  12  10       44.85       30.25      3.83 o
  -4  12  10      317.95      318.13     10.86 o
  -3  12  10     1309.82     1273.58     23.39 o
  -2  12  10      437.63      413.21     11.37 o
  -1  12  10        9.18        4.52      2.85 o
   0  12  10      768.44      779.94     17.07 o
   1  12  10      188.39      199.73     10.07 o
  -3  13  10        4.30        8.60      5.04 o
  -2  13  10      685.23      664.20     15.48 o
  -1  13  10      796.68      787.79     17.01 o
 -10   1  11       53.21       49.06      7.32 o
  -9   1  11       32.69       33.34      5.54 o
  -8   1  11      663.70      654.00     17.95 o
  -7   1  11      312.87      294.37     13.71 o
  -6   1  11     1208.05     1214.59     14.91 o
  -5   1  11      225.69      249.52      4.24 o
  -4   1  11      179.86      179.82      3.04 o
  -3   1  11       89.90       86.56      2.62 o
  -2   1  11      473.80      455.33      5.90 o
  -1   1  11     1873.48     1813.17     15.03 o
   0   1  11      285.99      297.13      5.58 o
   1   1  11      333.94      351.88      6.39 o
   2   1  11      511.81      544.83     10.13 o
   3   1  11       19.48       20.66      2.73 o
   4   1  11        8.82        9.05      2.65 o
   5   1  11       23.25       31.67      4.62 o
  -9   2  11      982.30      940.81     20.76 o
  -8   2  11      515.63      559.72     14.68 o
  -7   2  11      588.35      563.86     12.98 o
  -6   2  11      673.14      744.24     11.62 o
  -5   2  11       91.65       99.42      3.00 o
  -4   2  11       91.14       76.81      2.50 o
  -3   2  11      909.90      896.05      8.77 o
  -2   2  11      234.98      229.14      5.07 o
  -1   2  11     1025.05     1040.81     12.22 o
   0   2  11     1406.72     1405.57     14.03 o
   1   2  11      329.92      312.34      6.24 o
   2   2  11     1579.43     1507.04     17.88 o
   3   2  11     1166.77     1198.06     17.09 o
   4   2  11        1.76        3.19      2.83 o
   5   2  11      429.63      449.60     14.00 o
  -9   3  11       47.06       38.85      5.91 o
  -8   3  11     1531.62     1475.29     25.93 o
  -7   3  11     1814.65     1830.55     24.19 o
  -6   3  11      367.64      346.87      8.65 o
  -5   3  11     3043.16     3130.18     26.64 o
  -4   3  11     4124.88     4159.94     28.58 o
  -3   3  11      104.07      124.71      3.77 o
  -2   3  11     5800.41     5741.28     38.67 o
  -1   3  11     6361.39     6071.66     40.75 o
   0   3  11      370.10      426.87      7.76 o
   1   3  11     2096.49     2077.67     31.31 o
   2   3  11      864.12      882.80     16.19 o
   3   3  11       71.41       56.67      5.16 o
   4   3  11      380.29      400.77     11.37 o
   5   3  11        0.06       14.69      4.14 o
  -9   4  11     1078.63     1019.51     23.81 o
  -8   4  11      385.27      420.12     12.49 o
  -7   4  11      550.24      548.85     11.67 o
  -6   4  11     3525.05     3595.11     39.07 o
  -5   4  11      967.89      986.93     11.88 o
  -4   4  11     1381.93     1472.15     14.78 o
  -3   4  11     3708.77     3778.95     36.39 o
  -2   4  11      278.31      267.38      4.80 o
  -1   4  11     1467.57     1524.93     14.60 o
   0   4  11     3175.50     3044.29     28.64 o
   1   4  11       84.48      102.33     10.11 o
   2   4  11     1140.74     1031.49     18.53 o
   3   4  11     1701.61     1794.42     25.84 o
   4   4  11      100.39       63.88      5.54 o
   5   4  11      371.33      348.06     14.30 o
  -9   5  11       32.48       25.05      5.12 o
  -8   5  11      152.61      148.92      7.95 o
  -7   5  11     1150.52     1213.11     18.65 o
  -6   5  11       10.20       15.95      2.68 o
  -5   5  11      388.50      408.06      8.10 o
  -4   5  11     1792.47     1815.48     17.29 o
  -3   5  11      804.59      839.53     11.16 o
  -2   5  11      663.53      696.62      9.48 o
  -1   5  11      269.93      248.59      5.80 o
   0   5  11      709.15      738.41     10.75 o
   1   5  11      549.49      549.07      9.90 o
   2   5  11      378.31      397.67     10.53 o
   3   5  11      204.40      171.05      8.34 o
   4   5  11      603.07      628.86     15.82 o
   5   5  11      117.37      152.49     10.60 o
  -9   6  11       30.36       29.27      6.60 o
  -8   6  11        4.46        8.02      3.45 o
  -7   6  11      353.17      341.39     15.79 o
  -6   6  11      693.34      717.03     14.22 o
  -5   6  11       86.98       87.15      4.30 o
  -4   6  11      512.82      523.32      9.33 o
  -3   6  11     1877.78     1877.80     21.06 o
  -2   6  11       14.15       15.52      2.45 o
  -1   6  11       17.08       14.45      2.31 o
   0   6  11      346.90      322.92      6.98 o
   1   6  11      213.59      195.35      6.57 o
   2   6  11       93.46      129.12      6.64 o
   3   6  11      162.56      172.03      8.35 o
   4   6  11        0.21        5.68      3.32 o
  -8   7  11      184.46      181.08     10.72 o
  -7   7  11      266.97      300.88     10.04 o
  -6   7  11        4.99        4.97      2.35 o
  -5   7  11      332.02      310.60      7.09 o
  -4   7  11       23.09       19.09      2.44 o
  -3   7  11      354.34      374.74      9.83 o
  -2   7  11      579.27      569.56     10.68 o
  -1   7  11      355.00      343.72      7.98 o
   0   7  11      300.85      298.86      8.13 o
   1   7  11        0.42        1.91      2.13 o
   2   7  11        3.25        0.01      2.50 o
   3   7  11      392.82      395.05     12.24 o
   4   7  11        4.20        9.97      4.40 o
  -8   8  11        6.40        6.67      4.01 o
  -7   8  11      135.22      137.27     14.58 o
  -6   8  11      166.93      155.00      7.49 o
  -5   8  11        4.97        2.76      1.85 o
  -4   8  11       83.10       82.19      4.40 o
  -3   8  11       54.62       59.25      3.95 o
  -2   8  11      206.13      189.54      6.36 o
  -1   8  11      109.76      132.47      6.25 o
   0   8  11       46.01       52.84      4.22 o
   1   8  11      409.73      403.47     10.13 o
   2   8  11      262.64      268.97      9.17 o
   3   8  11      179.56      183.38      9.71 o
  -7   9  11      225.31      230.99     11.17 o
  -6   9  11       64.73       76.98      6.79 o
  -5   9  11     1042.70      999.41     16.79 o
  -4   9  11       53.65       48.85      3.68 o
  -3   9  11        6.74        4.62      2.23 o
  -2   9  11     1755.04     1739.22     22.55 o
  -1   9  11      123.12      104.87      5.80 o
   0   9  11       61.45       49.00      4.66 o
   1   9  11     1287.89     1295.49     19.86 o
   2   9  11      255.98      253.77     10.56 o
   3   9  11       36.71       28.60      4.74 o
  -6  10  11     1780.79     1765.16     31.58 o
  -5  10  11      427.78      446.99     11.30 o
  -4  10  11     1416.73     1479.82     22.40 o
  -3  10  11     3016.31     3007.01     33.31 o
  -2  10  11      844.92      808.73     16.53 o
  -1  10  11     1277.24     1293.61     19.36 o
   0  10  11     1230.02     1205.86     20.10 o
   1  10  11      418.01      440.60     12.62 o
   2  10  11      723.42      705.07     16.87 o
  -6  11  11      207.38      215.38     16.79 o
  -5  11  11     1558.83     1564.16     25.18 o
  -4  11  11       60.28       52.05      6.63 o
  -3  11  11        7.86       12.01      2.87 o
  -2  11  11     1533.75     1520.88     22.64 o
  -1  11  11      190.63      172.10      8.41 o
   0  11  11      163.17      163.54     11.47 o
   1  11  11     1866.52     1813.03     38.95 o
  -4  12  11      771.50      836.64     17.26 o
  -3  12  11      231.31      229.20     10.34 o
  -2  12  11      208.92      197.69      8.90 o
  -1  12  11      300.31      301.87     10.62 o
   0  12  11      365.88      332.67     11.51 o
  -9   0  12      850.45      773.45     31.91 o
  -8   0  12     2411.73     2440.28     67.86 o
  -7   0  12     1804.64     1817.35     36.71 o
  -6   0  12     1625.50     1750.98     29.17 o
  -5   0  12        3.78        7.10      2.31 o
  -4   0  12     2951.16     2966.24     31.12 o
  -3   0  12      694.06      684.79     11.89 o
  -2   0  12      226.26      169.76      4.70 o
  -1   0  12     4943.04     5068.21     62.41 o
   0   0  12     2991.08     2901.52     34.78 o
   1   0  12      259.35      244.28      8.05 o
   2   0  12     3216.49     3171.17     44.03 o
   3   0  12      275.25      348.02     11.85 o
   4   0  12      692.46      648.01     17.28 o
   5   0  12      511.11      546.60     29.03 o
  -9   1  12      318.00      328.26     11.96 o
  -8   1  12     1207.54     1118.39     21.98 o
  -7   1  12     2558.11     2615.29     30.72 o
  -6   1  12     2225.54     2192.70     22.86 o
  -5   1  12     3813.82     3929.90     33.42 o
  -4   1  12     1829.50     1814.11     14.49 o
  -3   1  12     4737.75     4709.80     30.27 o
  -2   1  12     3829.25     3804.21     27.08 o
  -1   1  12     4145.19     3986.81     29.64 o
   0   1  12     3016.12     2992.39     25.26 o
   1   1  12     1384.46     1402.09     15.15 o
   2   1  12      886.90      968.61     14.12 o
   3   1  12      868.68      825.22     17.08 o
   4   1  12        1.46       10.77      4.09 o
   5   1  12       74.29      142.11     11.26 o
  -9   2  12      375.71      364.42     12.68 o
  -8   2  12      946.97      955.40     20.10 o
  -7   2  12     1347.96     1342.30     22.10 o
  -6   2  12      756.91      793.82     11.57 o
  -5   2  12      190.78      196.58      4.68 o
  -4   2  12     7163.74     7306.14     47.27 o
  -3   2  12      712.53      683.42      8.49 o
  -2   2  12      400.49      426.92      7.66 o
  -1   2  12     3226.67     3235.97     24.94 o
   0   2  12      571.64      574.40      8.62 o
   1   2  12      146.94      142.37      5.43 o
   2   2  12      376.32      355.01     10.19 o
   3   2  12       14.10       23.47      4.67 o
   4   2  12      148.35      120.29      7.63 o
   5   2  12       63.89       68.07      6.52 o
  -9   3  12        1.42        3.78      3.88 o
  -8   3  12       30.75       35.72      4.84 o
  -7   3  12      655.05      688.69     13.36 o
  -6   3  12        0.24        2.89      1.95 o
  -5   3  12        2.39        5.75      1.46 o
  -4   3  12      259.84      240.93      7.06 o
  -3   3  12     2884.72     2909.01     23.87 o
  -2   3  12      181.78      196.46      4.57 o
  -1   3  12       57.64       56.73      3.29 o
   0   3  12      833.28      830.88     15.96 o
   1   3  12       49.21       56.40      4.30 o
   2   3  12       50.97       49.35      4.27 o
   3   3  12      706.49      680.00     14.82 o
   4   3  12       28.50       18.43      3.83 o
  -9   4  12      883.20      855.47     21.75 o
  -8   4  12       14.37       11.27      3.70 o
  -7   4  12       39.01       35.30      4.00 o
  -6   4  12     1034.77     1061.32     16.90 o
  -5   4  12      149.38      135.44      5.17 o
  -4   4  12      212.30      212.97      5.28 o
  -3   4  12       80.93       80.70      4.19 o
  -2   4  12       56.86       59.59      3.37 o
  -1   4  12       68.02       89.18      4.16 o
   0   4  12        4.08        5.38      1.81 o
   1   4  12     1233.81     1240.67     18.09 o
   2   4  12      239.81      261.87      9.15 o
   3   4  12        2.43        2.36      2.75 o
   4   4  12        0.01       -1.12      2.65 o
  -9   5  12        7.73        4.94      4.08 o
  -8   5  12     2565.04     2509.86     37.40 o
  -7   5  12      177.09      184.05      7.44 o
  -6   5  12      828.52      794.55     14.29 o
  -5   5  12     6030.41     5961.55     52.20 o
  -4   5  12      382.53      386.89      7.14 o
  -3   5  12      158.67      162.88      5.71 o
  -2   5  12     4430.66     4359.09     40.31 o
  -1   5  12       14.90       13.83      2.19 o
   0   5  12      494.78      487.57      8.85 o
   1   5  12     1809.35     1815.96     21.06 o
   2   5  12      211.68      168.23      8.77 o
   3   5  12       89.87       88.72      6.54 o
   4   5  12      230.03      274.49     11.54 o
  -8   6  12       20.32       14.41      3.93 o
  -7   6  12      605.89      601.54     12.50 o
  -6   6  12     3135.55     3144.52     39.56 o
  -5   6  12       10.48        5.73      1.86 o
  -4   6  12     1814.27     1852.67     21.29 o
  -3   6  12     4866.22     4822.18     43.88 o
  -2   6  12      195.47      224.82      9.39 o
  -1   6  12     2527.71     2535.39     27.22 o
   0   6  12      775.64      742.43     12.07 o
   1   6  12      617.25      601.42     11.08 o
   2   6  12      699.70      678.43     15.65 o
   3   6  12      293.30      353.47     11.00 o
   4   6  12        0.17        9.82      4.04 o
  -8   7  12     1653.77     1665.11     49.90 o
  -7   7  12      514.10      566.99     15.07 o
  -6   7  12       14.93        9.12      2.43 o
  -5   7  12     3211.55     3208.36     30.01 o
  -4   7  12     1043.08     1003.55     14.44 o
  -3   7  12        6.70       11.52      2.45 o
  -2   7  12     4142.26     4030.28     57.40 o
  -1   7  12       38.64       60.19      4.21 o
   0   7  12      830.55      862.52     14.94 o
   1   7  12     2321.71     2241.83     26.58 o
   2   7  12        0.80        0.95      2.59 o
   3   7  12      366.72      346.61     18.71 o
  -7   8  12     1257.12     1198.00     23.51 o
  -6   8  12     2468.93     2489.52     45.62 o
  -5   8  12      135.16      174.17      5.48 o
  -4   8  12     1951.46     1981.22     22.90 o
  -3   8  12     4289.78     4185.89     40.16 o
  -2   8  12        8.42       12.07      2.59 o
  -1   8  12     1988.53     1947.38     24.82 o
   0   8  12     1206.58     1219.62     20.51 o
   1   8  12        2.83        7.51      2.82 o
   2   8  12      712.40      668.13     16.19 o
   3   8  12      338.15      395.54     13.18 o
  -7   9  12      200.08      206.78     19.25 o
  -6   9  12       13.52       14.55      3.96 o
  -5   9  12     1150.46     1204.90     22.61 o
  -4   9  12      102.73       99.15      5.32 o
  -3   9  12      125.40      144.64      6.38 o
  -2   9  12      881.23      887.01     15.14 o
  -1   9  12      485.55      480.92     11.04 o
   0   9  12      622.06      585.83     12.62 o
   1   9  12      466.53      447.80     12.85 o
   2   9  12      189.15      171.76      9.53 o
  -6  10  12      148.55      159.67      8.58 o
  -5  10  12       26.54       25.92      4.10 o
  -4  10  12       71.56       76.92      5.90 o
  -3  10  12      139.67      141.66      6.76 o
  -2  10  12       48.18       53.56      4.77 o
  -1  10  12       13.50       11.50      3.15 o
   0  10  12       23.20       22.09      4.03 o
   1  10  12      112.01      100.26      7.32 o
  -5  11  12      150.63      138.89      7.96 o
  -4  11  12      111.75      101.14      6.80 o
  -3  11  12      272.51      274.44      9.18 o
  -2  11  12       98.55       92.01      6.18 o
  -1  11  12        0.09       -0.74      2.69 o
   0  11  12      144.89      158.48      8.97 o
  -2  12  12        8.58       11.01      3.46 o
  -9   1  13       33.73       32.69      5.29 o
  -8   1  13      176.05      166.49      9.37 o
  -7   1  13        7.59        9.49      2.31 o
  -6   1  13      922.08      921.03     12.97 o
  -5   1  13     1216.41     1210.07     16.00 o
  -4   1  13       78.60       91.55      3.53 o
  -3   1  13      256.70      269.06      5.04 o
  -2   1  13      950.41      971.30     11.89 o
  -1   1  13      808.72      762.19      9.25 o
   0   1  13      311.16      300.94      6.56 o
   1   1  13      651.96      650.29     11.86 o
   2   1  13       36.69       51.07      4.36 o
   3   1  13      107.46      103.64      7.00 o
   4   1  13       13.14       22.82      5.18 o
  -9   2  13      798.67      835.11     19.83 o
  -8   2  13       95.06      100.42      7.57 o
  -7   2  13     1350.98     1302.88     21.27 o
  -6   2  13     1598.40     1695.48     26.75 o
  -5   2  13       61.94       66.53      3.65 o
  -4   2  13      924.39      979.47     10.96 o
  -3   2  13       60.24       68.47      3.30 o
  -2   2  13       49.31       67.39      3.50 o
  -1   2  13      769.26      783.66     10.92 o
   0   2  13       43.85       43.81      3.78 o
   1   2  13      497.78      484.43     10.76 o
   2   2  13     1027.24     1035.96     17.15 o
   3   2  13       26.57       43.70      4.76 o
   4   2  13      193.62      197.93     10.84 o
  -9   3  13      529.77      470.25     16.12 o
  -8   3  13     1886.03     1816.65     30.42 o
  -7   3  13       10.18        7.52      2.89 o
  -6   3  13     4302.32     4173.06     44.74 o
  -5   3  13     3640.25     3749.97     37.33 o
  -4   3  13       60.03       80.59      3.87 o
  -3   3  13     3078.78     3227.05     28.02 o
  -2   3  13     1919.40     1880.82     18.37 o
  -1   3  13      274.97      241.46      6.39 o
   0   3  13      745.80      723.81     12.07 o
   1   3  13      941.01      958.76     15.83 o
   2   3  13       22.20       57.41      5.10 o
   3   3  13      305.29      312.29     10.80 o
   4   3  13      121.55      173.59     10.22 o
  -9   4  13      756.67      744.63     20.52 o
  -8   4  13       28.03       20.14      4.22 o
  -7   4  13     3644.18     3643.73     41.19 o
  -6   4  13      348.20      377.02      9.71 o
  -5   4  13      261.08      268.86      6.74 o
  -4   4  13     2832.06     2874.90     27.02 o
  -3   4  13      107.49       96.06      4.75 o
  -2   4  13      535.54      560.27      9.76 o
  -1   4  13     1980.24     1948.69     20.40 o
   0   4  13      118.63      121.57      5.39 o
   1   4  13      288.12      262.97      8.30 o
   2   4  13     1037.30     1036.16     18.72 o
   3   4  13        9.51       19.67      3.82 o
   4   4  13       30.22       16.20      4.19 o
  -8   5  13      908.46      897.63     21.52 o
  -7   5  13       72.84       91.30      5.87 o
  -6   5  13      234.83      232.21      7.99 o
  -5   5  13     1383.81     1422.21     17.80 o
  -4   5  13      303.40      312.07      7.43 o
  -3   5  13     1006.17     1022.57     16.25 o
  -2   5  13      766.13      739.21     12.19 o
  -1   5  13      122.27      129.83      5.80 o
   0   5  13      930.13      912.81     13.08 o
   1   5  13       20.15       21.97      3.45 o
   2   5  13       33.92       15.12      3.49 o
   3   5  13      568.14      548.22     13.79 o
  -8   6  13       21.39       18.09      5.48 o
  -7   6  13      301.92      300.70      9.48 o
  -6   6  13        3.01        6.73      2.62 o
  -5   6  13        5.37        5.08      2.08 o
  -4   6  13     2022.01     2106.16     23.77 o
  -3   6  13      473.55      463.29      9.51 o
  -2   6  13        1.94        5.62      2.11 o
  -1   6  13     2069.22     2002.40     23.60 o
   0   6  13        7.86        9.46      2.54 o
   1   6  13        9.13       15.22      3.15 o
   2   6  13      155.80      150.17      8.30 o
   3   6  13       15.45       21.13      4.56 o
  -8   7  13       80.30       78.28     11.10 o
  -7   7  13        2.44        3.79      3.37 o
  -6   7  13      164.66      155.67      6.87 o
  -5   7  13       65.68       56.40      3.89 o
  -4   7  13        7.16        7.98      2.19 o
  -3   7  13      166.11      157.28      6.30 o
  -2   7  13       95.54      103.38      5.42 o
  -1   7  13       53.14       52.10      4.32 o
   0   7  13      222.98      225.57      8.39 o
   1   7  13      177.53      195.08      7.81 o
   2   7  13       78.90       75.97      5.76 o
   3   7  13      223.67      200.89     10.71 o
  -7   8  13        0.25        3.39      3.48 o
  -6   8  13      730.24      743.97     17.87 o
  -5   8  13       63.42       77.31      4.91 o
  -4   8  13       11.55       12.86      2.70 o
  -3   8  13      364.84      378.44      9.38 o
  -2   8  13      297.93      290.92      8.57 o
  -1   8  13       90.79       94.97      5.80 o
   0   8  13      417.75      452.79     11.11 o
   1   8  13       93.75       98.45      6.72 o
   2   8  13       71.32       72.69      6.62 o
  -6   9  13      269.21      256.19     11.94 o
  -5   9  13      960.62      938.41     20.07 o
  -4   9  13       46.98       46.14      4.90 o
  -3   9  13      354.09      346.75      9.23 o
  -2   9  13      805.23      767.29     14.39 o
  -1   9  13        3.37        2.54      2.76 o
   0   9  13      237.57      234.34      9.53 o
   1   9  13      345.70      370.20     12.24 o
  -5  10  13      839.79      875.18     19.45 o
  -4  10  13     1382.70     1360.36     20.84 o
  -3  10  13      921.76      919.74     16.81 o
  -2  10  13     1236.57     1250.04     20.73 o
  -1  10  13      786.54      787.59     16.11 o
   0  10  13      650.48      672.56     16.36 o
  -4  11  13        4.72        7.47      3.83 o
  -3  11  13      606.50      620.43     13.78 o
  -2  11  13      286.59      262.57      9.86 o
  -1  11  13      193.50      205.57     12.87 o
  -9   0  14     1203.93     1188.25     89.44 o
  -8   0  14      305.07      301.67     32.95 o
  -7   0  14     3233.10     3295.20     56.83 o
  -6   0  14     1629.25     1686.47     29.32 o
  -5   0  14       22.36       12.19      3.23 o
  -4   0  14     3773.78     3712.27     51.23 o
  -3   0  14        3.28        3.24      2.38 o
  -2   0  14       63.11       83.91      6.71 o
  -1   0  14     3042.46     2941.10     49.36 o
   0   0  14        4.99       10.45      3.86 o
   1   0  14      735.32      698.50     19.64 o
   2   0  14     2615.02     2665.32     46.35 o
   3   0  14      130.78       97.61     11.17 o
  -9   1  14      443.05      389.33     15.20 o
  -8   1  14     2437.71     2501.60     43.26 o
  -7   1  14      193.21      195.27      9.41 o
  -6   1  14      424.13      412.95      9.71 o
  -5   1  14     4032.49     4049.49     39.98 o
  -4   1  14      921.63      967.81     12.14 o
  -3   1  14     2998.73     2994.56     31.52 o
  -2   1  14     3684.97     3493.35     33.95 o
  -1   1  14      299.18      303.73     13.02 o
   0   1  14     1678.93     1624.46     21.84 o
   1   1  14     2414.60     2491.06     30.02 o
   2   1  14        0.36        6.93      3.31 o
   3   1  14      387.58      413.77     13.46 o
  -9   2  14      144.16      140.12     10.68 o
  -8   2  14      152.57      140.75      8.96 o
  -7   2  14     1349.56     1418.32     22.94 o
  -6   2  14      200.62      223.21      7.00 o
  -5   2  14        1.37        4.06      1.89 o
  -4   2  14     1957.55     1940.12     21.75 o
  -3   2  14       15.78       13.15      2.10 o
  -2   2  14      581.41      618.09     10.36 o
  -1   2  14     2396.32     2290.12     23.96 o
   0   2  14      194.78      209.17      7.62 o
   1   2  14       28.78       24.55      3.54 o
   2   2  14     1074.75     1099.41     19.77 o
   3   2  14       59.62       35.54      5.33 o
  -9   3  14       48.44       34.60      6.21 o
  -8   3  14      951.61     1007.18     19.38 o
  -7   3  14      112.25      113.39      6.95 o
  -6   3  14      302.40      319.72      9.15 o
  -5   3  14      110.58      125.86      5.55 o
  -4   3  14        0.79        3.81      1.82 o
  -3   3  14       81.47       82.91      4.28 o
  -2   3  14      530.41      479.60      8.62 o
  -1   3  14     1040.43     1027.97     14.30 o
   0   3  14       38.13       35.34      3.71 o
   1   3  14        0.92        3.54      2.51 o
   2   3  14       85.77       75.97      6.07 o
   3   3  14        2.77       -0.62      2.85 o
  -8   4  14        3.63        6.11      3.14 o
  -7   4  14       90.97       85.71      6.38 o
  -6   4  14      630.98      619.83     13.10 o
  -5   4  14      212.28      215.59      7.27 o
  -4   4  14        0.67        5.80      2.09 o
  -3   4  14      179.10      168.95      6.30 o
  -2   4  14        6.97        6.42      2.04 o
  -1   4  14      441.91      436.37      9.07 o
   0   4  14      196.62      184.33      6.70 o
   1   4  14      776.83      764.02     15.64 o
   2   4  14       13.54        7.69      3.17 o
   3   4  14       28.20       21.02      4.25 o
  -8   5  14        2.42       10.95      3.69 o
  -7   5  14       44.06       56.72      5.02 o
  -6   5  14     2842.64     2762.32     33.88 o
  -5   5  14      290.78      262.55      7.89 o
  -4   5  14        1.01        0.79      1.91 o
  -3   5  14     2695.18     2636.49     28.29 o
  -2   5  14     1037.61     1016.87     18.22 o
  -1   5  14      306.99      308.19      7.80 o
   0   5  14     1193.51     1232.22     17.07 o
   1   5  14      741.01      774.10     20.65 o
   2   5  14       29.94       24.35      4.50 o
   3   5  14      314.14      354.38     12.97 o
  -8   6  14      273.20      292.37     13.83 o
  -7   6  14     1184.53     1127.05     19.10 o
  -6   6  14     1090.00     1104.16     18.60 o
  -5   6  14      881.74      905.29     15.00 o
  -4   6  14     1950.91     2010.21     25.19 o
  -3   6  14     1397.88     1316.11     17.97 o
  -2   6  14      745.10      742.71     14.22 o
  -1   6  14      610.82      609.95     12.11 o
   0   6  14      357.98      392.27      9.75 o
   1   6  14     1279.63     1209.04     19.88 o
   2   6  14      540.33      568.02     14.43 o
  -7   7  14      132.03      175.53     10.11 o
  -6   7  14     1840.66     1814.22     25.63 o
  -5   7  14     1226.59     1238.93     20.00 o
  -4   7  14      151.77      144.81      6.81 o
  -3   7  14     2244.44     2313.46     37.29 o
  -2   7  14      998.98      945.25     15.95 o
  -1   7  14       33.83       30.23      3.88 o
   0   7  14     1783.13     1794.90     24.82 o
   1   7  14      221.86      237.51      9.38 o
   2   7  14      177.17      148.90      8.17 o
  -7   8  14     1248.31     1207.38     34.27 o
  -6   8  14      211.53      209.38     10.51 o
  -5   8  14     1405.29     1461.83     26.83 o
  -4   8  14     2327.41     2338.72     30.56 o
  -3   8  14      806.49      760.35     14.14 o
  -2   8  14      810.97      839.40     15.26 o
  -1   8  14     1602.04     1547.97     22.50 o
   0   8  14      434.78      441.99     12.13 o
   1   8  14      973.91      921.24     18.58 o
  -6   9  14     1148.39     1210.76     26.96 o
  -5   9  14      325.50      336.71     13.86 o
  -4   9  14        8.43        4.40      2.82 o
  -3   9  14      570.60      599.71     13.38 o
  -2   9  14        9.64        7.25      3.03 o
  -1   9  14       43.00       43.65      4.82 o
   0   9  14      348.58      310.55     10.82 o
  -4  10  14       32.65       29.98      4.49 o
  -3  10  14        8.40        1.28      2.96 o
  -2  10  14       95.54       84.27      6.20 o
  -1  10  14        1.57        3.68      3.04 o
  -8   1  15       73.29       78.16      7.95 o
  -7   1  15      169.28      163.10     10.63 o
  -6   1  15      310.58      312.30      9.58 o
  -5   1  15      351.98      354.32      9.35 o
  -4   1  15      239.25      238.55      6.23 o
  -3   1  15     1258.06     1242.04     14.94 o
  -2   1  15      169.56      159.32      7.01 o
  -1   1  15      121.86      121.71      6.77 o
   0   1  15      546.07      549.70     13.02 o
   1   1  15      394.73      414.92     11.71 o
   2   1  15       60.56       51.76      6.01 o
   3   1  15      113.75      146.77     10.90 o
  -8   2  15      374.78      379.14     12.64 o
  -7   2  15     1350.09     1369.70     25.30 o
  -6   2  15      432.33      422.25     11.37 o
  -5   2  15      999.93      987.65     15.43 o
  -4   2  15     2077.76     2013.98     22.66 o
  -3   2  15       69.17       83.56      4.51 o
  -2   2  15      880.00      895.66     13.92 o
  -1   2  15       22.92       22.35      3.37 o
   0   2  15       47.02       49.36      4.80 o
   1   2  15      299.32      270.27     10.08 o
   2   2  15      161.66      205.39     10.89 o
   3   2  15      224.28      187.27     17.26 o
  -8   3  15      547.60      570.68     15.72 o
  -7   3  15      640.34      587.97     14.12 o
  -6   3  15     3070.23     3069.56     36.54 o
  -5   3  15     1234.19     1234.35     18.23 o
  -4   3  15     2682.85     2695.91     28.24 o
  -3   3  15     3552.84     3457.81     34.41 o
  -2   3  15      194.68      178.18      6.90 o
  -1   3  15     1840.72     1823.64     30.42 o
   0   3  15      907.21      886.83     16.43 o
   1   3  15      229.72      278.82     11.51 o
   2   3  15      185.50      174.30     10.06 o
  -8   4  15     1498.37     1485.55     25.10 o
  -7   4  15     1169.49     1153.01     21.03 o
  -6   4  15       11.18        6.18      2.62 o
  -5   4  15     2869.19     2871.89     32.42 o
  -4   4  15     1722.20     1712.60     20.69 o
  -3   4  15       20.15       28.06      4.12 o
  -2   4  15     2235.43     2251.04     26.22 o
  -1   4  15      926.47      930.27     14.25 o
   0   4  15      404.06      376.05     11.84 o
   1   4  15      535.32      500.17     13.95 o
   2   4  15       73.58      115.80      9.14 o
  -8   5  15      660.26      693.70     17.43 o
  -7   5  15      223.85      235.87      9.54 o
  -6   5  15      671.94      681.08     15.31 o
  -5   5  15      827.47      837.17     14.70 o
  -4   5  15      336.91      346.54     13.20 o
  -3   5  15      492.79      473.86     10.82 o
  -2   5  15      421.68      393.18     10.08 o
  -1   5  15      833.43      825.82     15.49 o
   0   5  15      351.82      352.53      9.57 o
   1   5  15        6.71       11.12      3.50 o
   2   5  15      521.96      502.74     13.86 o
  -7   6  15       25.43       23.98      4.24 o
  -6   6  15       79.02       88.47      8.03 o
  -5   6  15      550.39      599.33     12.28 o
  -4   6  15      329.39      343.69      9.28 o
  -3   6  15        4.97        6.24      2.56 o
  -2   6  15      539.20      552.17     12.80 o
  -1   6  15      812.87      791.19     14.89 o
   0   6  15       15.82       18.71      3.42 o
   1   6  15      262.73      234.90      9.64 o
  -7   7  15       25.87       34.05      5.56 o
  -6   7  15       89.19       75.96      6.86 o
  -5   7  15        4.02        4.28      2.94 o
  -4   7  15        8.22        8.69      2.86 o
  -3   7  15      374.13      374.45     10.62 o
  -2   7  15       13.35       13.10      3.11 o
  -1   7  15       18.39       16.79      3.64 o
   0   7  15      108.92      131.12      7.74 o
   1   7  15       23.43       18.63      4.01 o
  -6   8  15        0.31        1.74      3.64 o
  -5   8  15        3.23       11.11      3.69 o
  -4   8  15      505.82      509.14     13.30 o
  -3   8  15       91.98       81.08      6.55 o
  -2   8  15      227.93      214.42      9.21 o
  -1   8  15      291.90      293.84     10.59 o
   0   8  15        0.64        8.38      3.40 o
  -5   9  15      117.46      112.29      9.35 o
  -4   9  15       66.21       67.85      6.11 o
  -3   9  15     1373.36     1347.54     24.16 o
  -2   9  15       11.59        6.87      3.26 o
  -1   9  15      114.10       98.94      6.97 o
  -8   0  16     2619.15     2602.90     64.91 o
  -7   0  16     2122.62     2137.22     56.20 o
  -6   0  16      820.15      813.12     23.38 o
  -5   0  16     2117.24     2179.30     61.35 o
  -4   0  16      552.42      546.05     16.52 o
  -3   0  16      229.29      210.18     11.86 o
  -2   0  16     2803.04     2737.45     45.62 o
  -1   0  16       28.67       29.52      5.39 o
   0   0  16       66.55       65.14      8.08 o
   1   0  16     1379.45     1309.00     29.93 o
   2   0  16       79.38      115.66     20.66 o
  -8   1  16      254.24      271.65     14.22 o
  -7   1  16      918.54      925.40     20.40 o
  -6   1  16     2381.97     2436.50     37.02 o
  -5   1  16      242.69      221.21      9.20 o
  -4   1  16     1405.35     1417.22     20.24 o
  -3   1  16     1242.22     1241.25     19.40 o
  -2   1  16      225.59      221.33      9.98 o
  -1   1  16     1440.20     1430.86     22.77 o
   0   1  16      606.06      591.74     14.09 o
   1   1  16      414.48      485.78     13.89 o
   2   1  16      565.86      528.97     15.60 o
  -8   2  16     2179.19     2214.01     38.13 o
  -7   2  16      167.95      169.07      9.88 o
  -6   2  16       66.68       72.01      6.53 o
  -5   2  16     1585.86     1611.66     25.31 o
  -4   2  16      111.47      121.19      6.75 o
  -3   2  16       12.69        9.76      2.65 o
  -2   2  16      576.14      572.15     16.66 o
  -1   2  16        3.74        3.12      2.67 o
   0   2  16        0.54        3.98      3.00 o
   1   2  16      612.70      618.74     16.31 o
   2   2  16       23.55       43.46      5.99 o
  -8   3  16       41.77       41.18      8.02 o
  -7   3  16      129.56      123.55      8.49 o
  -6   3  16       86.20       88.15      7.32 o
  -5   3  16       35.67       35.45      4.25 o
  -4   3  16        3.85        4.94      2.65 o
  -3   3  16      402.57      409.42     10.05 o
  -2   3  16      125.29      123.68      6.74 o
  -1   3  16      123.54      122.68      7.36 o
   0   3  16        1.03        3.97      3.17 o
   1   3  16       18.46       14.95      4.64 o
   2   3  16      187.46      186.76     11.84 o
  -7   4  16      243.48      254.53     10.96 o
  -6   4  16       60.28       67.91      5.83 o
  -5   4  16      108.32      114.07      6.32 o
  -4   4  16      617.42      582.93     13.21 o
  -3   4  16      156.19      163.04      6.88 o
  -2   4  16      103.99      109.89      6.02 o
  -1   4  16        0.44        5.63      2.61 o
   0   4  16        8.57        6.60      3.72 o
   1   4  16      275.71      247.79     12.20 o
  -7   5  16      788.14      770.59     17.14 o
  -6   5  16      256.98      237.76      9.39 o
  -5   5  16        5.16        6.70      2.74 o
  -4   5  16      701.51      705.08     14.94 o
  -3   5  16     1540.34     1536.33     21.99 o
  -2   5  16       11.76        9.21      2.95 o
  -1   5  16       20.98       18.89      3.54 o
   0   5  16      395.35      418.96     12.68 o
   1   5  16       31.88       29.55      5.42 o
  -7   6  16     1047.41     1051.98     23.50 o
  -6   6  16      219.15      238.51      9.49 o
  -5   6  16      438.52      409.73     10.60 o
  -4   6  16     1634.51     1631.75     30.37 o
  -3   6  16      357.75      387.31     11.14 o
  -2   6  16      584.25      599.63     13.98 o
  -1   6  16      848.35      869.85     17.62 o
   0   6  16       89.06       77.58      6.55 o
  -6   7  16     1488.30     1505.43     25.81 o
  -5   7  16      340.35      327.30     11.60 o
  -4   7  16      227.42      244.95     10.61 o
  -3   7  16     2519.12     2456.53     40.98 o
  -2   7  16      199.29      182.72      9.07 o
  -1   7  16      263.06      247.53     13.18 o
   0   7  16      745.78      769.16     18.87 o
  -5   8  16      717.19      705.44     17.82 o
  -4   8  16     1144.84     1123.62     23.73 o
  -3   8  16      318.15      342.71     11.97 o
  -2   8  16     1367.36     1362.24     25.12 o
  -1   8  16      927.49      968.52     21.08 o
  -7   1  17      142.93      133.52      9.01 o
  -6   1  17      390.81      425.05     13.66 o
  -5   1  17       54.66       69.57      5.78 o
  -4   1  17      735.27      738.75     15.14 o
  -3   1  17      841.14      824.14     14.20 o
  -2   1  17       56.10       60.02      5.12 o
  -1   1  17     1083.54     1120.62     20.40 o
   0   1  17      125.72      149.43      8.47 o
   1   1  17        9.72        6.80      3.84 o
  -7   2  17      862.48      883.29     20.54 o
  -6   2  17       74.12       77.58      7.20 o
  -5   2  17     1774.11     1733.33     27.05 o
  -4   2  17      527.70      460.08     11.01 o
  -3   2  17       60.85       68.15      5.53 o
  -2   2  17     1066.03      999.69     17.57 o
  -1   2  17        3.84       12.41      3.67 o
   0   2  17      396.71      382.52     12.95 o
   1   2  17      205.97      241.94     13.13 o
  -7   3  17     1108.73     1133.31     23.87 o
  -6   3  17      739.67      730.20     18.46 o
  -5   3  17      174.20      190.78      9.58 o
  -4   3  17     1908.59     1909.95     27.06 o
  -3   3  17     2002.06     1889.75     32.20 o
  -2   3  17       62.73       67.72      5.38 o
  -1   3  17     1925.39     1885.33     30.92 o
   0   3  17      954.37     1005.34     21.56 o
  -7   4  17      135.88      127.29      9.01 o
  -6   4  17      399.86      445.29     14.18 o
  -5   4  17     1462.49     1449.36     23.23 o
  -4   4  17      327.19      310.62     11.27 o
  -3   4  17      219.66      234.84      8.88 o
  -2   4  17     1789.19     1793.07     25.48 o
  -1   4  17       51.17       57.24      5.32 o
   0   4  17      491.43      469.90     14.78 o
  -6   5  17     1227.37     1266.13     25.53 o
  -5   5  17       76.01       92.72      6.54 o
  -4   5  17      682.79      667.21     16.43 o
  -3   5  17      641.58      612.83     14.30 o
  -2   5  17       27.92       32.83      4.62 o
  -1   5  17      453.71      433.70     12.76 o
   0   5  17      242.09      278.05     11.77 o
  -5   6  17     1019.39     1048.68     19.22 o
  -4   6  17       92.24      109.10      7.61 o
  -3   6  17      309.92      323.75     12.09 o
  -2   6  17      923.12      908.06     35.09 o
  -1   6  17        2.24        3.83      3.73 o
  -4   7  17       23.63       17.27      4.59 o
  -3   7  17        3.50        2.61      3.26 o
  -2   7  17       41.42       35.53      5.44 o
  -7   0  18      439.94      456.32     24.21 o
  -6   0  18      557.82      573.32     20.34 o
  -5   0  18     2881.24     2896.26     55.73 o
  -4   0  18      396.14      382.49     14.91 o
  -3   0  18      444.71      451.72     18.60 o
  -2   0  18      763.99      770.44     25.38 o
  -1   0  18       80.51       94.13     29.81 o
   0   0  18      246.48      220.66     16.26 o
  -6   1  18     1782.35     1780.46     31.74 o
  -5   1  18      626.12      691.15     16.10 o
  -4   1  18      732.38      733.00     15.67 o
  -3   1  18      702.05      679.68     15.27 o
  -2   1  18     1120.35     1113.36     19.01 o
  -1   1  18      386.35      385.90     12.46 o
   0   1  18      303.71      352.26     12.85 o
  -6   2  18      607.13      664.92     17.91 o
  -5   2  18      689.11      644.69     17.63 o
  -4   2  18       27.22       25.90      4.06 o
  -3   2  18      249.58      251.53     10.32 o
  -2   2  18      137.04      147.07      7.50 o
  -1   2  18       86.90       88.27      8.08 o
  -6   3  18      534.10      507.10     15.73 o
  -5   3  18       38.81       40.85      5.35 o
  -4   3  18       56.27       50.98      6.33 o
  -3   3  18      226.48      238.59      9.34 o
  -2   3  18      204.80      187.09      8.81 o
  -1   3  18      247.21      258.45     10.38 o
  -6   4  18        8.42        7.08      3.90 o
  -5   4  18       51.95       54.67      5.95 o
  -4   4  18       47.55       47.61      5.56 o
  -3   4  18        1.53       -1.07      2.73 o
  -2   4  18       62.32       50.68      5.13 o
  -1   4  18       36.78       45.16      5.44 o
  -5   5  18       50.97       44.62      5.09 o
  -4   5  18      913.93      877.18     19.59 o
  -3   5  18       26.62       20.13      4.01 o
  -2   5  18       28.60       26.80      4.95 o
  -5   1  19      132.82      142.25      9.81 o
  -4   1  19      643.79      669.24     15.38 o
  -3   1  19       31.61       30.09      4.99 o
  -2   1  19      325.79      317.62     12.68 o
  -5   2  19      796.95      753.13     22.70 o
  -4   2  19        1.64        3.93      3.15 o
  -3   2  19      545.66      533.91     13.90 o
  -4   3  19      875.56      844.00     21.22 o
 
